# Supplementary material for: Tetra­aqua­bis(3,5-di-4-pyridyl-1,2,4-triazolato-κN)nickel(II) dihydrate
Source: Acta Crystallogr Sect E Struct Rep Online. 2009 Jul 22;65(Pt 8):m962–3. doi: 10.1107/S1600536809027688 (PMC2977209; doi:10.1107/S1600536809027688)
Supplement: Supplementary file 1 [file e-65-0m962-sup1.cif]

##############################################################################
###                                                                        ###
###        Electronic paper (Acta Crystallographica Section E)             ###
###                                                                        ###
##############################################################################
#                                                                            #
# This CIF contains the data in a paper accepted for publication in Acta     #
# Crystallographica Section E. It conforms to the requirements of Notes      #
# for Authors for Section E, and has been peer reviewed under the auspices   #
# of the IUCr Commission on Journals.                                        #
#                                                                            #
# Full details of the Crystallographic Information File format               #
# are given in the paper "The Crystallographic Information File (CIF):       #
# a New Standard Archive File for Crystallography" by S. R. Hall, F. H.      #
# Allen and I. D. Brown [Acta Cryst. (1991), A47, 655-685].                  #
#                                                                            #
# The current version of the core CIF dictionary is obtainable from          #
# ftp://ftp.iucr.org/pub/cif_core.dic. The current version number is 2.4.    #
#                                                                            #
# Software is freely available for graphical display of the structure(s) in  #
# this CIF.  For information consult the CIF home page http://www.iucr.org/  #
# cif/home.html                                                              #
#                                                                            #
# This file may be used for bona fide research purposes within the           #
# scientific community so long as proper attribution is given to the journal # 
# article from which it was obtained.                                        #
#                                                                            #
##############################################################################
                                             
data_I
_audit_creation_method     SHELXL-97
_chemical_name_systematic
;
Tetraaquabis(3,5-di-4-pyridyl-1,2,4-triazolato-\k<i>N</i>)nickel(II) dihydrate
;
_chemical_name_common     ?
_chemical_formula_moiety     'C24 H24 N10 Ni O4, 2(H2 O)'
_chemical_formula_sum     'C24 H28 N10 Ni O6'
_chemical_formula_iupac     '[Ni (C12 H8 N5)2 (H2 O)4], 2H2 O'
_chemical_formula_weight     611.27
_chemical_melting_point     ?
_symmetry_cell_setting     monoclinic
_symmetry_space_group_name_H-M     'P 21/c'
_symmetry_space_group_name_Hall     '-P 2ybc'
loop_
    _symmetry_equiv_pos_as_xyz
    'x, y, z'
    '-x, y+1/2, -z+1/2'
    '-x, -y, -z'
    'x, -y-1/2, z-1/2'
_cell_length_a     7.3390(15)
_cell_length_b     15.653(3)
_cell_length_c     11.829(2)
_cell_angle_alpha     90.00
_cell_angle_beta     107.20(3)
_cell_angle_gamma     90.00
_cell_volume     1298.1(5)
_cell_formula_units_Z     2
_cell_measurement_reflns_used     467
_cell_measurement_theta_min     1.5
_cell_measurement_theta_max     25.25
_cell_measurement_temperature     293(2)
_exptl_crystal_description     block
_exptl_crystal_colour     green
_exptl_crystal_size_max     0.43
_exptl_crystal_size_mid     0.27
_exptl_crystal_size_min     0.21
_exptl_crystal_density_diffrn     1.564
_exptl_crystal_density_meas     ?
_exptl_crystal_density_method     'not measured'
_exptl_crystal_F_000     636
_exptl_absorpt_coefficient_mu     0.810
_exptl_absorpt_correction_type     'multi-scan'
_exptl_absorpt_process_details     '(SADABS; Sheldrick, 1996)'
_exptl_absorpt_correction_T_min     0.7222
_exptl_absorpt_correction_T_max     0.8484
_exptl_special_details
;
;
_diffrn_ambient_temperature     293(2)
_diffrn_radiation_type     MoK\a
_diffrn_radiation_wavelength     0.71073
_diffrn_radiation_source     'fine-focus sealed tube'
_diffrn_radiation_monochromator     graphite
_diffrn_measurement_device_type     'Bruker SMART CCD area-detector'
_diffrn_measurement_method     '\f and \w'
_diffrn_detector_area_resol_mean     ?
_diffrn_reflns_number     10883
_diffrn_reflns_av_R_equivalents     0.0344
_diffrn_reflns_av_sigmaI/netI     0.0254
_diffrn_reflns_theta_min     3.17
_diffrn_reflns_theta_max     25.23
_diffrn_reflns_theta_full     25.23
_diffrn_measured_fraction_theta_max     0.998
_diffrn_measured_fraction_theta_full     0.998
_diffrn_reflns_limit_h_min     -8
_diffrn_reflns_limit_h_max     8
_diffrn_reflns_limit_k_min     -18
_diffrn_reflns_limit_k_max     18
_diffrn_reflns_limit_l_min     -14
_diffrn_reflns_limit_l_max     14
_diffrn_standards_number     0
_diffrn_standards_interval_count     ?
_diffrn_standards_interval_time     ?
_diffrn_standards_decay_%     0
_refine_special_details
;
Refinement of <i>F</i>^2^ against ALL reflections. The weighted <i>R</i>-factor
<i>wR</i> and goodness of fit <i>S</i> are based on <i>F</i>^2^, conventional
<i>R</i>-factors <i>R</i> are based on <i>F</i>, with <i>F</i> set to zero for
negative <i>F</i>^2^. The threshold expression of <i>F</i>^2^ >
\s(<i>F</i>^2^) is used only for calculating <i>R</i>-factors(gt) <i>etc</i>.
and is not relevant to the choice of reflections for refinement.
<i>R</i>-factors based on <i>F</i>^2^ are statistically about twice as large
as those based on <i>F</i>, and <i>R</i>- factors based on ALL data will be
even larger.
;
_reflns_number_total     2344
_reflns_number_gt     2131
_reflns_threshold_expression     I>2\s(I)
_refine_ls_structure_factor_coef     Fsqd
_refine_ls_matrix_type     full
_refine_ls_R_factor_all     0.0419
_refine_ls_R_factor_gt     0.0356
_refine_ls_wR_factor_gt     0.0756
_refine_ls_wR_factor_ref     0.0780
_refine_ls_goodness_of_fit_ref     1.141
_refine_ls_restrained_S_all     1.141
_refine_ls_number_reflns     2344
_refine_ls_number_parameters     211
_refine_ls_number_restraints     0
_refine_ls_hydrogen_treatment     mixed
_refine_ls_weighting_scheme     calc
_refine_ls_weighting_details
         'calc w=1/[\s^2^(Fo^2^)+(0.0259P)^2^+1.0454P] where P=(Fo^2^+2Fc^2^)/3'
_atom_sites_solution_hydrogens     geom
_atom_sites_solution_primary     direct
_atom_sites_solution_secondary     difmap
_refine_ls_shift/su_max     0.000
_refine_ls_shift/su_mean     0.000
_refine_diff_density_max     0.261
_refine_diff_density_min     -0.338
_refine_ls_extinction_method     none
_refine_ls_extinction_coef     ?
loop_
    _atom_type_symbol
    _atom_type_description
    _atom_type_scat_dispersion_real
    _atom_type_scat_dispersion_imag
    _atom_type_scat_source
    'C' 'C' 0.0033 0.0016
                         'International Tables Vol C Tables 4.2.6.8 and 6.1.1.4'
    'H' 'H' 0.0000 0.0000
                         'International Tables Vol C Tables 4.2.6.8 and 6.1.1.4'
    'N' 'N' 0.0061 0.0033
                         'International Tables Vol C Tables 4.2.6.8 and 6.1.1.4'
    'O' 'O' 0.0106 0.0060
                         'International Tables Vol C Tables 4.2.6.8 and 6.1.1.4'
    'Ni' 'Ni' 0.3393 1.1124
                         'International Tables Vol C Tables 4.2.6.8 and 6.1.1.4'
_computing_data_collection     'SMART (Bruker, 1998)'
_computing_cell_refinement     'SAINT (Bruker, 1999)'
_computing_data_reduction     'SAINT (Bruker, 1999)'
_computing_structure_solution     'SHELXTL (Sheldrick, 2008)'
_computing_structure_refinement     'SHELXTL (Sheldrick, 2008)'
_computing_molecular_graphics     'SHELXTL (Sheldrick, 2008)'
_computing_publication_material     'SHELXTL (Sheldrick, 2008)'
loop_
    _atom_site_type_symbol
    _atom_site_label
    _atom_site_fract_x
    _atom_site_fract_y
    _atom_site_fract_z
    _atom_site_U_iso_or_equiv
    _atom_site_adp_type
    _atom_site_calc_flag
    _atom_site_refinement_flags
    _atom_site_occupancy
    _atom_site_disorder_assembly
    _atom_site_disorder_group
    C C1 0.4927(3) 0.33129(14) 0.6238(2) 0.0265(5) Uani d . 1 . .
    H H1C 0.5402 0.3645 0.6914 0.032 Uiso calc R 1 . .
    C C2 0.4672(3) 0.24522(14) 0.6376(2) 0.0272(5) Uani d . 1 . .
    H H2C 0.4983 0.2216 0.7131 0.033 Uiso calc R 1 . .
    C C3 0.3951(3) 0.19348(13) 0.53900(19) 0.0218(5) Uani d . 1 . .
    C C4 0.3570(4) 0.23293(14) 0.4292(2) 0.0287(5) Uani d . 1 . .
    H H4A 0.3117 0.2010 0.3603 0.034 Uiso calc R 1 . .
    C C5 0.3864(4) 0.31953(14) 0.4228(2) 0.0283(5) Uani d . 1 . .
    H H5A 0.3590 0.3446 0.3483 0.034 Uiso calc R 1 . .
    C C6 0.3545(3) 0.10302(13) 0.55253(19) 0.0217(5) Uani d . 1 . .
    C C7 0.2505(3) -0.02231(13) 0.52360(19) 0.0224(5) Uani d . 1 . .
    C C8 0.1688(3) -0.10334(14) 0.46845(19) 0.0232(5) Uani d . 1 . .
    C C9 0.1536(4) -0.17397(16) 0.5368(2) 0.0370(6) Uani d . 1 . .
    H H9A 0.1892 -0.1697 0.6189 0.044 Uiso calc R 1 . .
    C C10 0.0858(4) -0.24977(16) 0.4823(2) 0.0411(7) Uani d . 1 . .
    H H10A 0.0794 -0.2962 0.5301 0.049 Uiso calc R 1 . .
    C C11 0.0428(4) -0.19348(16) 0.3005(2) 0.0359(6) Uani d . 1 . .
    H H11A 0.0042 -0.1995 0.2186 0.043 Uiso calc R 1 . .
    C C12 0.1111(4) -0.11487(15) 0.3471(2) 0.0312(6) Uani d . 1 . .
    H H12A 0.1184 -0.0699 0.2971 0.037 Uiso calc R 1 . .
    H H1A 0.413(5) 0.550(2) 0.686(3) 0.051(9) Uiso d . 1 . .
    H H2A 0.149(5) 0.527(2) 0.358(3) 0.051(10) Uiso d . 1 . .
    H H3A 0.163(5) 0.426(2) 0.782(3) 0.054(10) Uiso d . 1 . .
    H H1B 0.283(5) 0.493(2) 0.633(3) 0.055(10) Uiso d . 1 . .
    H H2B 0.257(4) 0.5122(18) 0.292(3) 0.048(9) Uiso d . 1 . .
    H H3B 0.077(5) 0.372(2) 0.691(3) 0.062(10) Uiso d . 1 . .
    N N1 0.4525(3) 0.36961(11) 0.51811(16) 0.0237(4) Uani d . 1 . .
    N N2 0.3943(3) 0.06670(12) 0.65942(16) 0.0279(5) Uani d . 1 . .
    N N3 0.3259(3) -0.01470(12) 0.64046(17) 0.0290(5) Uani d . 1 . .
    N N4 0.2645(3) 0.04985(11) 0.46332(16) 0.0226(4) Uani d . 1 . .
    N N5 0.0286(3) -0.26126(13) 0.3656(2) 0.0360(5) Uani d . 1 . .
    Ni Ni1 0.5000 0.5000 0.5000 0.01983(13) Uani d S 1 . .
    O O1 0.3476(3) 0.53202(12) 0.61834(15) 0.0275(4) Uani d . 1 . .
    O O2 0.2507(3) 0.50476(11) 0.35989(15) 0.0287(4) Uani d . 1 . .
    O O3 0.1179(3) 0.42339(11) 0.70636(17) 0.0314(4) Uani d . 1 . .
loop_
    _atom_site_aniso_label
    _atom_site_aniso_U_11
    _atom_site_aniso_U_22
    _atom_site_aniso_U_33
    _atom_site_aniso_U_12
    _atom_site_aniso_U_13
    _atom_site_aniso_U_23
    C1 0.0368(14) 0.0208(12) 0.0204(12) -0.0048(10) 0.0062(10) -0.0025(9)
    C2 0.0390(14) 0.0215(12) 0.0197(12) -0.0036(10) 0.0066(10) 0.0023(9)
    C3 0.0249(12) 0.0178(11) 0.0234(12) -0.0009(9) 0.0083(9) -0.0001(9)
    C4 0.0434(15) 0.0199(12) 0.0204(12) -0.0063(11) 0.0057(10) -0.0029(9)
    C5 0.0416(15) 0.0216(12) 0.0199(12) -0.0021(10) 0.0062(10) 0.0026(9)
    C6 0.0269(12) 0.0174(11) 0.0209(11) -0.0006(9) 0.0073(9) 0.0001(9)
    C7 0.0281(12) 0.0162(11) 0.0224(11) -0.0009(9) 0.0068(9) -0.0005(8)
    C8 0.0239(12) 0.0188(11) 0.0254(12) -0.0003(9) 0.0051(9) -0.0010(9)
    C9 0.0588(18) 0.0260(13) 0.0251(13) -0.0116(12) 0.0108(12) 0.0001(10)
    C10 0.0624(19) 0.0225(13) 0.0392(16) -0.0129(13) 0.0161(13) 0.0020(11)
    C11 0.0424(15) 0.0314(14) 0.0280(13) -0.0042(11) 0.0014(11) -0.0060(11)
    C12 0.0400(15) 0.0221(12) 0.0269(13) -0.0029(10) 0.0031(11) 0.0039(10)
    N1 0.0310(11) 0.0168(9) 0.0223(10) -0.0024(8) 0.0067(8) -0.0006(7)
    N2 0.0413(12) 0.0175(10) 0.0232(10) -0.0064(9) 0.0070(9) 0.0002(8)
    N3 0.0429(12) 0.0189(10) 0.0232(10) -0.0071(9) 0.0067(9) 0.0009(8)
    N4 0.0281(10) 0.0161(9) 0.0222(10) -0.0016(8) 0.0053(8) 0.0011(7)
    N5 0.0408(13) 0.0244(11) 0.0416(13) -0.0077(10) 0.0102(10) -0.0075(9)
    Ni1 0.0263(2) 0.0140(2) 0.0186(2) -0.00180(17) 0.00564(16) -0.00025(16)
    O1 0.0322(10) 0.0267(9) 0.0246(9) -0.0036(8) 0.0101(8) -0.0021(7)
    O2 0.0288(10) 0.0329(10) 0.0228(9) 0.0044(8) 0.0054(7) -0.0001(7)
    O3 0.0420(11) 0.0222(9) 0.0288(10) -0.0034(8) 0.0088(8) -0.0015(7)
_geom_special_details
;
All e.s.d.'s (except the e.s.d. in the dihedral angle between two l.s. planes)
are estimated using the full covariance matrix. The cell e.s.d.'s are taken
into account individually in the estimation of e.s.d.'s in distances, angles
and torsion angles; correlations between e.s.d.'s in cell parameters are only
used when they are defined by crystal symmetry. An approximate (isotropic)
treatment of cell e.s.d.'s is used for estimating e.s.d.'s involving l.s.
planes.
;
loop_
    _geom_bond_atom_site_label_1
    _geom_bond_atom_site_label_2
    _geom_bond_site_symmetry_2
    _geom_bond_distance
    _geom_bond_publ_flag
    C1 N1 . 1.339(3) ?
    C1 C2 . 1.377(3) ?
    C1 H1C . 0.9300 ?
    C2 C3 . 1.390(3) ?
    C2 H2C . 0.9300 ?
    C3 C4 . 1.389(3) ?
    C3 C6 . 1.465(3) ?
    C4 C5 . 1.378(3) ?
    C4 H4A . 0.9300 ?
    C5 N1 . 1.341(3) ?
    C5 H5A . 0.9300 ?
    C6 N2 . 1.337(3) ?
    C6 N4 . 1.353(3) ?
    C7 N3 . 1.334(3) ?
    C7 N4 . 1.356(3) ?
    C7 C8 . 1.471(3) ?
    C8 C12 . 1.384(3) ?
    C8 C9 . 1.393(3) ?
    C9 C10 . 1.372(3) ?
    C9 H9A . 0.9300 ?
    C10 N5 . 1.331(3) ?
    C10 H10A . 0.9300 ?
    C11 N5 . 1.333(3) ?
    C11 C12 . 1.380(3) ?
    C11 H11A . 0.9300 ?
    C12 H12A . 0.9300 ?
    N1 Ni1 . 2.0921(18) ?
    N2 N3 . 1.364(3) ?
    Ni1 O2 . 2.0753(19) ?
    Ni1 O2 3_666 2.0753(19) ?
    Ni1 N1 3_666 2.0921(18) ?
    Ni1 O1 . 2.0945(17) ?
    Ni1 O1 3_666 2.0945(17) ?
    O1 H1A . 0.85(3) ?
    O1 H1B . 0.82(3) ?
    O2 H2A . 0.82(3) ?
    O2 H2B . 0.82(3) ?
    O3 H3A . 0.85(3) ?
    O3 H3B . 0.86(4) ?
loop_
    _geom_angle_atom_site_label_1
    _geom_angle_atom_site_label_2
    _geom_angle_atom_site_label_3
    _geom_angle_site_symmetry_1
    _geom_angle_site_symmetry_3
    _geom_angle
    _geom_angle_publ_flag
    N1 C1 C2 . . 123.3(2) ?
    N1 C1 H1C . . 118.3 ?
    C2 C1 H1C . . 118.3 ?
    C1 C2 C3 . . 120.1(2) ?
    C1 C2 H2C . . 119.9 ?
    C3 C2 H2C . . 119.9 ?
    C4 C3 C2 . . 116.5(2) ?
    C4 C3 C6 . . 122.7(2) ?
    C2 C3 C6 . . 120.7(2) ?
    C5 C4 C3 . . 119.8(2) ?
    C5 C4 H4A . . 120.1 ?
    C3 C4 H4A . . 120.1 ?
    N1 C5 C4 . . 123.5(2) ?
    N1 C5 H5A . . 118.2 ?
    C4 C5 H5A . . 118.2 ?
    N2 C6 N4 . . 113.30(19) ?
    N2 C6 C3 . . 121.29(19) ?
    N4 C6 C3 . . 125.27(19) ?
    N3 C7 N4 . . 113.45(19) ?
    N3 C7 C8 . . 121.77(19) ?
    N4 C7 C8 . . 124.7(2) ?
    C12 C8 C9 . . 116.5(2) ?
    C12 C8 C7 . . 122.2(2) ?
    C9 C8 C7 . . 121.3(2) ?
    C10 C9 C8 . . 119.6(2) ?
    C10 C9 H9A . . 120.2 ?
    C8 C9 H9A . . 120.2 ?
    N5 C10 C9 . . 124.3(2) ?
    N5 C10 H10A . . 117.8 ?
    C9 C10 H10A . . 117.8 ?
    N5 C11 C12 . . 124.1(2) ?
    N5 C11 H11A . . 118.0 ?
    C12 C11 H11A . . 118.0 ?
    C11 C12 C8 . . 119.6(2) ?
    C11 C12 H12A . . 120.2 ?
    C8 C12 H12A . . 120.2 ?
    C1 N1 C5 . . 116.65(19) ?
    C1 N1 Ni1 . . 122.37(14) ?
    C5 N1 Ni1 . . 120.94(15) ?
    C6 N2 N3 . . 105.95(17) ?
    C7 N3 N2 . . 105.88(17) ?
    C6 N4 C7 . . 101.41(18) ?
    C10 N5 C11 . . 115.9(2) ?
    O2 Ni1 O2 . 3_666 180.0 ?
    O2 Ni1 N1 . 3_666 90.99(7) ?
    O2 Ni1 N1 3_666 3_666 89.01(7) ?
    O2 Ni1 N1 . . 89.01(7) ?
    O2 Ni1 N1 3_666 . 90.99(7) ?
    N1 Ni1 N1 3_666 . 180.0 ?
    O2 Ni1 O1 . . 90.36(8) ?
    O2 Ni1 O1 3_666 . 89.64(8) ?
    N1 Ni1 O1 3_666 . 88.45(7) ?
    N1 Ni1 O1 . . 91.55(7) ?
    O2 Ni1 O1 . 3_666 89.64(8) ?
    O2 Ni1 O1 3_666 3_666 90.36(8) ?
    N1 Ni1 O1 3_666 3_666 91.55(7) ?
    N1 Ni1 O1 . 3_666 88.45(7) ?
    O1 Ni1 O1 . 3_666 180.0 ?
    Ni1 O1 H1A . . 117(2) ?
    Ni1 O1 H1B . . 115(2) ?
    H1A O1 H1B . . 104(3) ?
    Ni1 O2 H2A . . 128(2) ?
    Ni1 O2 H2B . . 119(2) ?
    H2A O2 H2B . . 103(3) ?
    H3A O3 H3B . . 106(3) ?
loop_
    _geom_torsion_atom_site_label_1
    _geom_torsion_atom_site_label_2
    _geom_torsion_atom_site_label_3
    _geom_torsion_atom_site_label_4
    _geom_torsion_site_symmetry_1
    _geom_torsion_site_symmetry_2
    _geom_torsion_site_symmetry_3
    _geom_torsion_site_symmetry_4
    _geom_torsion
    _geom_torsion_publ_flag
    N1 C1 C2 C3 . . . . -0.5(4) ?
    C1 C2 C3 C4 . . . . 1.7(3) ?
    C1 C2 C3 C6 . . . . -175.6(2) ?
    C2 C3 C4 C5 . . . . -1.7(4) ?
    C6 C3 C4 C5 . . . . 175.6(2) ?
    C3 C4 C5 N1 . . . . 0.5(4) ?
    C4 C3 C6 N2 . . . . 179.4(2) ?
    C2 C3 C6 N2 . . . . -3.4(3) ?
    C4 C3 C6 N4 . . . . -5.2(4) ?
    C2 C3 C6 N4 . . . . 172.1(2) ?
    N3 C7 C8 C12 . . . . -172.1(2) ?
    N4 C7 C8 C12 . . . . 5.1(4) ?
    N3 C7 C8 C9 . . . . 4.9(4) ?
    N4 C7 C8 C9 . . . . -177.8(2) ?
    C12 C8 C9 C10 . . . . 0.6(4) ?
    C7 C8 C9 C10 . . . . -176.6(2) ?
    C8 C9 C10 N5 . . . . -1.2(5) ?
    N5 C11 C12 C8 . . . . -0.4(4) ?
    C9 C8 C12 C11 . . . . 0.2(4) ?
    C7 C8 C12 C11 . . . . 177.3(2) ?
    C2 C1 N1 C5 . . . . -0.7(4) ?
    C2 C1 N1 Ni1 . . . . -178.26(18) ?
    C4 C5 N1 C1 . . . . 0.8(4) ?
    C4 C5 N1 Ni1 . . . . 178.32(19) ?
    N4 C6 N2 N3 . . . . -0.5(3) ?
    C3 C6 N2 N3 . . . . 175.4(2) ?
    N4 C7 N3 N2 . . . . -0.2(3) ?
    C8 C7 N3 N2 . . . . 177.4(2) ?
    C6 N2 N3 C7 . . . . 0.4(2) ?
    N2 C6 N4 C7 . . . . 0.4(3) ?
    C3 C6 N4 C7 . . . . -175.3(2) ?
    N3 C7 N4 C6 . . . . -0.2(3) ?
    C8 C7 N4 C6 . . . . -177.6(2) ?
    C9 C10 N5 C11 . . . . 1.0(4) ?
    C12 C11 N5 C10 . . . . -0.2(4) ?
    C1 N1 Ni1 O2 . . . . -142.48(19) ?
    C5 N1 Ni1 O2 . . . . 40.10(19) ?
    C1 N1 Ni1 O2 . . . 3_666 37.52(19) ?
    C5 N1 Ni1 O2 . . . 3_666 -139.90(19) ?
    C1 N1 Ni1 N1 . . . 3_666  14E1(10)
                                      ?
    C5 N1 Ni1 N1 . . . 3_666  -4E1(10)
                                      ?
    C1 N1 Ni1 O1 . . . . -52.15(19) ?
    C5 N1 Ni1 O1 . . . . 130.43(19) ?
    C1 N1 Ni1 O1 . . . 3_666 127.85(19) ?
    C5 N1 Ni1 O1 . . . 3_666 -49.57(19) ?
loop_
    _geom_hbond_atom_site_label_D
    _geom_hbond_atom_site_label_H
    _geom_hbond_atom_site_label_A
    _geom_hbond_site_symmetry_A
    _geom_hbond_distance_DH
    _geom_hbond_distance_HA
    _geom_hbond_distance_DA
    _geom_hbond_angle_DHA
    O2 H2A O3 3_566 0.82(3) 2.03(3) 2.818(3) 160(3)
    O3 H3A N4 4_566 0.85(3) 2.09(3) 2.939(3) 172(3)
    O3 H3B N5 3_556 0.86(4) 1.94(4) 2.789(3) 173(3)
data_global
_journal_date_recd_electronic     2009-06-28
_journal_date_accepted     2009-07-14
_journal_name_full     'Acta Crystallographica, Section E'
_journal_year     2009
_journal_volume     65
_journal_issue      8
_journal_page_first     m962
_journal_page_last     m963
_journal_paper_category     QM
_journal_coeditor_code     HG2531
_publ_contact_author_name     'Lin Yi Dong'
_publ_contact_author_address
;
School of Pharmacy,
Tianjin Medical University,
Tianjin 300070,
People's Republic of China
;
_publ_contact_author_email     pass2009_good@126.com
_publ_contact_author_fax     '+86-22-23542803'
_publ_contact_author_phone     '+86-22-23542803'
_publ_section_title
;
Tetraaquabis(3,5-di-4-pyridyl-1,2,4-triazolato-\k<i>N</i>)nickel(II) dihydrate
;
loop_
    _publ_author_name
    _publ_author_footnote
    _publ_author_address
    'Lin Yi Dong' .
;
School of Pharmacy,
Tianjin Medical University,
Tianjin 300070,
People's Republic of China
;
