# Supplementary material for: Tetra­aqua­bis(3,5-di-4-pyridyl-1,2,4-triazolato-κN)nickel(II) dihydrate
Source: Acta Crystallogr Sect E Struct Rep Online. 2009 Jul 22;65(Pt 8):m962–3. doi: 10.1107/S1600536809027688 (PMC2977209; doi:10.1107/S1600536809027688)
Supplement: Supplementary file 2 [file e-65-0m962-Isup2.hkl]

# 
# h,k,l, Fc-squared, Fo-squared, sigma(Fo-squared) and status flag 
# 
data_I
_shelx_title ' AA in P2(1)/c' 
_shelx_refln_list_code          4 
_shelx_F_calc_maximum      155.45 
_exptl_crystal_F_000       636.00 
_reflns_d_resolution_high  0.8337 
 
loop_ 
 _symmetry_equiv_pos_as_xyz 
 'x, y, z' 
 '-x, y+1/2, -z+1/2' 
 '-x, -y, -z' 
 'x, -y-1/2, z-1/2' 
 
_cell_length_a     7.3390 
_cell_length_b    15.6530 
_cell_length_c    11.8290 
_cell_angle_alpha  90.000 
_cell_angle_beta  107.200 
_cell_angle_gamma  90.000 
 
_shelx_F_squared_multiplier     1.000 
 
loop_ 
 _refln_index_h 
 _refln_index_k 
 _refln_index_l 
 _refln_F_squared_calc 
 _refln_F_squared_meas 
 _refln_F_squared_sigma 
 _refln_observed_status 
   2   0   0     2406.24     2394.56     37.82 o 
   3   0   0      269.45      235.85      8.10 o 
   4   0   0       69.60       82.39     15.22 o 
   5   0   0     1090.62     1012.89     29.55 o 
   6   0   0      397.60      382.46     18.86 o 
   7   0   0      476.95      465.14     24.06 o 
   8   0   0      862.52      827.71     38.94 o 
   1   1   0      366.68      378.97      7.33 o 
   2   1   0    16915.31    17427.84     94.86 o 
   3   1   0      262.65      265.78      7.45 o 
   4   1   0      692.12      666.00     20.85 o 
   5   1   0       24.03       21.65      3.34 o 
   6   1   0       14.43       12.97      5.11 o 
   7   1   0       93.38       91.17      9.39 o 
   8   1   0       50.40       62.30      9.09 o 
   1   2   0     5582.15     5446.03     49.92 o 
   2   2   0     8451.55     9054.31    160.00 o 
   3   2   0      583.37      563.11      8.88 o 
   4   2   0     1210.48     1267.30     18.32 o 
   5   2   0     1467.70     1463.20     24.18 o 
   6   2   0       85.04       90.89      6.52 o 
   7   2   0      134.95      161.06     10.82 o 
   8   2   0      342.62      361.98     18.17 o 
   1   3   0       23.06       26.61      1.25 o 
   2   3   0     1104.50     1099.88     11.79 o 
   3   3   0      569.49      595.59      9.45 o 
   4   3   0      257.72      260.07      6.88 o 
   5   3   0      354.54      342.87      9.61 o 
   6   3   0        2.13        1.57      4.29 o 
   7   3   0       23.78       22.38      7.80 o 
   8   3   0       18.21       34.92      7.81 o 
   0   4   0    14462.71    14391.19     91.09 o 
   1   4   0     2322.01     2164.72     25.45 o 
   2   4   0       52.67       54.62      3.10 o 
   3   4   0      532.97      616.96     10.13 o 
   4   4   0     4129.08     4338.73     47.95 o 
   5   4   0      741.04      742.57     15.87 o 
   6   4   0      138.00      144.44      7.89 o 
   7   4   0      456.11      449.01     15.38 o 
   8   4   0      273.49      277.82     21.33 o 
   1   5   0       12.29       19.82      1.08 o 
   2   5   0      553.52      570.79     15.11 o 
   3   5   0       49.39       46.11      3.90 o 
   4   5   0      214.55      228.21      7.21 o 
   5   5   0       46.31       45.91      4.54 o 
   6   5   0       91.49       77.28      6.60 o 
   7   5   0       65.51       71.93      7.67 o 
   8   5   0       22.05       22.79      8.07 o 
   0   6   0     1506.01     1281.85     32.40 o 
   1   6   0     7026.58     6754.53     44.65 o 
   2   6   0        4.47        6.33      2.36 o 
   3   6   0      786.68      766.15     12.67 o 
   4   6   0     3128.72     3180.69     42.62 o 
   5   6   0      453.24      457.18     12.08 o 
   6   6   0      232.72      244.12     12.14 o 
   7   6   0      247.16      231.88     11.27 o 
   1   7   0      444.58      450.90     10.38 o 
   2   7   0     1100.35     1179.49     20.60 o 
   3   7   0       57.77       72.42      7.80 o 
   4   7   0       37.23       49.17      7.68 o 
   5   7   0       74.96       74.68      5.60 o 
   6   7   0        5.33       14.36      6.45 o 
   7   7   0      158.16      148.10     13.30 o 
   0   8   0     3079.33     2986.29     36.60 o 
   1   8   0     1219.04     1164.97     12.61 o 
   2   8   0      969.44      904.18     12.86 o 
   3   8   0      952.52      909.28     23.96 o 
   4   8   0     2264.47     2232.92     54.24 o 
   5   8   0     1240.48     1288.21     29.01 o 
   6   8   0      490.26      498.21     18.24 o 
   7   8   0      261.70      279.15     15.74 o 
   1   9   0     1905.84     1960.38     31.76 o 
   2   9   0      243.05      264.90      7.09 o 
   3   9   0      167.98      180.70      7.75 o 
   4   9   0      355.20      376.33     13.29 o 
   5   9   0      218.57      212.69     11.17 o 
   6   9   0       99.60      100.24      9.94 o 
   7   9   0      304.64      305.12     19.52 o 
   0  10   0     1339.45     1371.77     23.37 o 
   1  10   0      471.62      433.02      9.68 o 
   2  10   0       45.90       35.82      3.84 o 
   3  10   0      529.95      490.21     11.07 o 
   4  10   0      110.83      122.85      9.43 o 
   5  10   0       95.56      110.96     10.06 o 
   6  10   0      255.90      257.02     15.74 o 
   7  10   0      177.21      203.06     16.99 o 
   1  11   0     1397.87     1424.17     21.97 o 
   2  11   0       27.54       36.34      4.30 o 
   3  11   0        0.72        5.62      3.62 o 
   4  11   0        2.88       13.43      9.17 o 
   5  11   0        1.70       10.18      8.32 o 
   6  11   0       43.09       46.26      9.06 o 
   0  12   0     2742.38     2720.14     82.79 o 
   1  12   0      340.95      332.15      9.67 o 
   2  12   0      934.75      931.37     18.55 o 
   3  12   0     1080.28     1045.68     22.20 o 
   4  12   0      412.79      424.13     16.62 o 
   5  12   0      456.13      496.31     19.53 o 
   6  12   0      357.13      356.72     19.13 o 
   1  13   0     1012.62     1079.62     20.98 o 
   2  13   0       53.23       66.79      6.09 o 
   3  13   0       16.68       21.56      4.68 o 
   4  13   0        0.49        7.00      9.03 o 
   5  13   0       47.27       34.96      8.11 o 
   6  13   0       18.52       35.01      8.95 o 
   0  14   0       34.49       35.44     15.08 o 
   1  14   0      516.85      543.07     14.42 o 
   2  14   0      276.76      276.40     10.70 o 
   3  14   0      476.47      477.15     18.22 o 
   4  14   0      557.14      578.04     20.85 o 
   5  14   0      225.07      237.57     15.69 o 
   1  15   0      137.80      110.55      7.94 o 
   2  15   0     1116.93     1034.14     23.37 o 
   3  15   0      178.33      201.69     14.92 o 
   4  15   0       10.19       20.20      7.84 o 
   5  15   0       80.45       98.16     12.60 o 
   0  16   0     1900.10     1884.13     61.08 o 
   1  16   0      407.00      374.03     17.02 o 
   2  16   0     1035.68      992.25     24.08 o 
   3  16   0      363.33      397.22     18.37 o 
   4  16   0      275.54      308.01     17.30 o 
   1  17   0       10.40       27.62      8.35 o 
   2  17   0        3.39       24.98      7.31 o 
   3  17   0      275.20      315.48     16.08 o 
   0  18   0      140.49      151.48     18.43 o 
   1  18   0      275.54      282.01     16.86 o 
   2  18   0       25.09       22.18      9.36 o 
  -8   1   1       40.85       44.44      8.10 o 
  -7   1   1      318.05      318.26     13.70 o 
  -6   1   1      185.57      172.50     10.07 o 
  -5   1   1     1796.75     1750.39     36.74 o 
  -4   1   1     2364.72     2265.40     23.04 o 
  -3   1   1      320.10      317.06      5.41 o 
  -2   1   1    22697.80    23658.26    117.17 o 
  -1   1   1     7459.69     7335.88     32.37 o 
   1   1   1     4068.44     3828.25     22.92 o 
   2   1   1     1387.63     1351.36     13.68 o 
   3   1   1     5209.99     5034.45     75.59 o 
   4   1   1      970.03      978.94     17.54 o 
   5   1   1      375.62      377.48      9.74 o 
   6   1   1      837.31      831.77     22.28 o 
   7   1   1      468.51      458.54     18.53 o 
   8   1   1      152.93      175.06     13.99 o 
  -8   2   1        0.05       11.54      6.95 o 
  -7   2   1       37.05       37.41      7.06 o 
  -6   2   1      278.57      266.77     10.63 o 
  -5   2   1      335.90      347.58      9.50 o 
  -4   2   1     1677.78     1762.35     22.69 o 
  -3   2   1     2232.05     2276.05     23.15 o 
  -2   2   1     4359.08     4404.65     68.60 o 
  -1   2   1       34.78       29.04      1.07 o 
   0   2   1      271.26      253.74      4.38 o 
   1   2   1      414.50      394.46      7.01 o 
   2   2   1     2413.41     2535.00     32.68 o 
   3   2   1      151.08      134.54      4.03 o 
   4   2   1       61.87       69.87      4.10 o 
   5   2   1      116.80      102.12      5.76 o 
   6   2   1      108.00      106.35      6.91 o 
   7   2   1      115.47      103.45     10.22 o 
   8   2   1        1.41       10.98     11.71 o 
  -8   3   1      153.82      161.93     13.25 o 
  -7   3   1      325.57      313.50     13.59 o 
  -6   3   1      960.35      926.36     22.30 o 
  -5   3   1     1049.06     1012.87     18.22 o 
  -4   3   1       28.66       55.34      3.94 o 
  -3   3   1      539.84      515.99      9.20 o 
  -2   3   1       38.98       47.49      2.53 o 
  -1   3   1     1008.55      971.81     13.89 o 
   0   3   1     3001.08     2906.56     33.01 o 
   1   3   1      169.40      185.19      2.55 o 
   2   3   1     1321.60     1262.84     22.76 o 
   3   3   1     2228.21     2204.95     24.96 o 
   4   3   1      151.44      132.60      5.35 o 
   5   3   1        4.25        3.33      3.15 o 
   6   3   1      476.18      477.96     14.07 o 
   7   3   1      267.29      272.29     14.59 o 
   8   3   1      138.86      157.47     13.46 o 
  -8   4   1        0.77       22.68      8.72 o 
  -7   4   1       34.25       40.52      6.77 o 
  -6   4   1       41.29       37.77      5.06 o 
  -5   4   1       45.41       51.18      6.72 o 
  -4   4   1       27.47      129.37     16.87 o 
  -3   4   1       11.47       17.42      2.21 o 
  -2   4   1      660.45      636.28      7.94 o 
  -1   4   1     5640.29     5632.64     48.94 o 
   0   4   1       66.66       62.28      2.59 o 
   1   4   1      271.80      249.55      3.83 o 
   2   4   1      425.20      420.33      6.71 o 
   3   4   1        0.35        2.47      2.68 o 
   4   4   1        2.46        3.21      2.45 o 
   5   4   1       22.02       26.88      5.23 o 
   6   4   1       62.52       78.79      9.72 o 
   7   4   1       15.66       17.71      6.89 o 
   8   4   1        0.86        5.61      6.80 o 
  -8   5   1      236.90      283.76     19.25 o 
  -7   5   1      171.93      171.43      9.97 o 
  -6   5   1     1538.05     1540.10     28.64 o 
  -5   5   1      584.48      607.02     13.76 o 
  -4   5   1      779.90      761.76     14.27 o 
  -3   5   1      796.48      761.59     10.53 o 
  -2   5   1        5.42        9.07      2.03 o 
  -1   5   1     6159.27     6038.74     50.52 o 
   0   5   1     3610.65     3709.14     67.54 o 
   1   5   1       17.41       41.40      2.10 o 
   2   5   1     3542.81     3541.84     25.99 o 
   3   5   1     1437.83     1486.88     19.64 o 
   4   5   1      393.49      384.15      9.72 o 
   5   5   1      424.59      424.02     11.60 o 
   6   5   1      171.94      181.28      9.45 o 
   7   5   1      762.50      770.57     22.29 o 
  -8   6   1       18.43       24.42     11.84 o 
  -7   6   1       12.34       13.03      8.68 o 
  -6   6   1       33.97       49.50      5.84 o 
  -5   6   1       53.23       66.50      7.18 o 
  -4   6   1       60.21      138.70     22.34 o 
  -3   6   1       87.96       97.32      4.55 o 
  -2   6   1     1581.84     1615.26     18.08 o 
  -1   6   1     3438.58     3618.12     31.87 o 
   0   6   1        1.37        1.75      1.21 o 
   1   6   1      212.96      231.74      3.92 o 
   2   6   1       33.34       45.28      2.76 o 
   3   6   1      691.19      684.03     11.47 o 
   4   6   1       90.95      101.74      6.68 o 
   5   6   1      192.13      198.72      8.60 o 
   6   6   1       27.43       43.61      6.49 o 
   7   6   1        3.69       11.17      5.95 o 
  -7   7   1      197.42      193.65     12.96 o 
  -6   7   1      388.24      361.08     25.52 o 
  -5   7   1      271.61      261.86     10.74 o 
  -4   7   1      460.20      414.03     11.39 o 
  -3   7   1      357.80      305.85     13.18 o 
  -2   7   1      351.72      326.98      6.68 o 
  -1   7   1    12862.84    13308.30    130.10 o 
   0   7   1     6988.02     7398.31     55.54 o 
   1   7   1     2492.62     2599.81     22.41 o 
   2   7   1     3285.44     3328.87     28.19 o 
   3   7   1     1860.20     1880.59     23.69 o 
   4   7   1     1701.85     1753.89     25.86 o 
   5   7   1      180.29      180.29      8.77 o 
   6   7   1       42.07       56.07      6.36 o 
   7   7   1      279.56      304.52     17.31 o 
  -7   8   1        3.15       11.39     18.40 o 
  -6   8   1       36.26       47.39      7.70 o 
  -5   8   1       22.13       37.92      7.62 o 
  -4   8   1      145.74      188.20      9.14 o 
  -3   8   1      371.24      362.08     19.25 o 
  -2   8   1      409.86      460.82      8.92 o 
  -1   8   1      335.95      395.36      6.83 o 
   0   8   1       79.00      107.39      3.44 o 
   1   8   1        1.61        4.39      2.34 o 
   2   8   1      384.81      419.08      6.91 o 
   3   8   1        0.00        4.03      1.98 o 
   4   8   1      160.24      157.85      6.57 o 
   5   8   1       11.75       10.75      4.19 o 
   6   8   1       23.39       36.35      7.62 o 
   7   8   1        5.37       16.90     11.52 o 
  -7   9   1       28.83       34.07      8.68 o 
  -6   9   1       12.83       19.43      6.26 o 
  -5   9   1      734.35      795.37     24.43 o 
  -4   9   1     1287.32     1349.11     27.98 o 
  -3   9   1      348.00      328.09     10.67 o 
  -2   9   1      613.91      603.65     11.60 o 
  -1   9   1      883.91      814.82     13.63 o 
   0   9   1      699.78      645.27      9.65 o 
   1   9   1       92.10       86.14      3.37 o 
   2   9   1      632.07      618.20     10.07 o 
   3   9   1     2295.57     2260.95     29.56 o 
   4   9   1     2613.24     2475.11     83.62 o 
   5   9   1       62.21       73.81      8.72 o 
   6   9   1        5.15       22.92     11.79 o 
   7   9   1        4.72        5.09      7.17 o 
  -7  10   1       18.40       20.17      7.50 o 
  -6  10   1        2.58       14.81      6.40 o 
  -5  10   1        0.22       33.06      7.23 o 
  -4  10   1      174.84      172.95      9.46 o 
  -3  10   1      939.18      896.04     17.65 o 
  -2  10   1        1.11        5.28      2.79 o 
  -1  10   1        9.39       14.40      2.92 o 
   0  10   1        0.85        3.57      1.92 o 
   1  10   1      232.67      236.43      5.65 o 
   2  10   1       23.47       25.67      2.45 o 
   3  10   1      249.88      246.27      7.54 o 
   4  10   1        2.14        4.73      4.31 o 
   5  10   1      756.21      761.04     23.72 o 
   6  10   1      107.90      113.19     11.29 o 
  -6  11   1        6.99       20.50      7.56 o 
  -5  11   1      373.19      403.29     17.10 o 
  -4  11   1     1077.30     1127.58     27.51 o 
  -3  11   1      128.94      136.47      6.84 o 
  -2  11   1     1386.69     1367.88     22.53 o 
  -1  11   1     2524.90     2546.00     34.09 o 
   0  11   1      485.07      465.52      8.89 o 
   1  11   1      309.07      292.04      6.87 o 
   2  11   1       21.17       23.59      3.60 o 
   3  11   1      979.26      951.03     18.00 o 
   4  11   1     1099.84     1127.82     27.22 o 
   5  11   1      739.73      725.58     23.60 o 
   6  11   1       31.42       44.23      9.04 o 
  -6  12   1        4.39        6.69      6.14 o 
  -5  12   1        5.71        2.70      8.06 o 
  -4  12   1       61.07       83.72      9.71 o 
  -3  12   1        1.43       10.77      4.63 o 
  -2  12   1      344.17      329.18      9.78 o 
  -1  12   1     1308.21     1358.36     23.22 o 
   0  12   1      157.56      141.81      5.48 o 
   1  12   1        9.25       14.66      2.87 o 
   2  12   1        1.55        4.09      3.22 o 
   3  12   1      118.48      102.11      6.12 o 
   4  12   1       39.29       54.92      7.75 o 
   5  12   1        0.15       10.52      8.00 o 
   6  12   1        0.04       -2.09      7.49 o 
  -6  13   1       14.94       12.82      7.47 o 
  -5  13   1      563.42      612.01     23.70 o 
  -4  13   1      371.71      398.11     16.67 o 
  -3  13   1      724.70      761.18     18.27 o 
  -2  13   1      464.58      485.62     13.16 o 
  -1  13   1      369.53      363.95     12.38 o 
   0  13   1     1473.27     1413.08     44.88 o 
   1  13   1        3.33        9.71      3.76 o 
   2  13   1      199.20      198.21      8.14 o 
   3  13   1      861.68      843.04     22.42 o 
   4  13   1      986.39      983.82     27.54 o 
   5  13   1       56.40       71.90      9.92 o 
  -5  14   1        5.04        9.76      7.62 o 
  -4  14   1        6.03       21.28      8.93 o 
  -3  14   1      340.62      320.73     12.65 o 
  -2  14   1        7.55       13.54      4.69 o 
  -1  14   1       10.22       15.75      4.93 o 
   0  14   1      583.21      550.43     17.40 o 
   1  14   1      238.83      241.43     10.45 o 
   2  14   1       39.11       44.85      7.05 o 
   3  14   1       53.03       52.26      7.20 o 
   4  14   1        8.06       13.29      6.50 o 
   5  14   1        0.05        4.09      7.34 o 
  -5  15   1      154.55      169.82     13.95 o 
  -4  15   1      400.40      417.66     18.23 o 
  -3  15   1      574.45      610.84     22.93 o 
  -2  15   1      603.75      578.73     17.67 o 
  -1  15   1      657.57      596.35     16.22 o 
   0  15   1     1021.01     1004.27     26.66 o 
   1  15   1      154.35      150.69      8.77 o 
   2  15   1       22.22       18.12      5.20 o 
   3  15   1     1009.83     1022.86     28.20 o 
   4  15   1      158.84      175.27     12.10 o 
  -4  16   1      359.32      363.81     18.45 o 
  -3  16   1       12.36        9.50      6.69 o 
  -2  16   1       10.50       23.57      6.00 o 
  -1  16   1       35.18       32.78      6.96 o 
   0  16   1       36.07       39.76      7.81 o 
   1  16   1       72.79       65.90      9.06 o 
   2  16   1      329.71      294.50     12.79 o 
   3  16   1       99.18       89.86     10.13 o 
   4  16   1       16.25       19.58      8.30 o 
  -3  17   1      330.12      317.54     16.17 o 
  -2  17   1      594.66      578.19     18.98 o 
  -1  17   1      578.01      550.91     20.72 o 
   0  17   1      203.91      232.80     16.48 o 
   1  17   1      146.16      124.34     11.39 o 
   2  17   1      261.94      244.83     14.39 o 
   3  17   1      161.49      130.93     11.69 o 
  -2  18   1        2.51       10.25      8.04 o 
  -1  18   1       12.06       13.60     10.42 o 
   0  18   1       63.63       62.50     10.60 o 
   1  18   1      164.54      176.14     13.10 o 
   2  18   1       71.20      111.32     13.62 o 
  -8   0   2       16.08       27.41      9.89 o 
  -7   0   2       79.70       84.99     11.48 o 
  -6   0   2      139.79      164.90     18.94 o 
  -5   0   2     1879.16     1856.90     44.83 o 
  -4   0   2      355.82      325.73      8.79 o 
  -3   0   2      111.53      111.27      4.31 o 
  -2   0   2     4632.72     4961.78     42.21 o 
  -1   0   2     9851.15     9308.02    158.37 o 
   1   0   2    12009.05    11847.98    135.67 o 
   2   0   2     4845.29     4745.45     47.46 o 
   3   0   2     3779.11     3830.21     51.13 o 
   4   0   2     1300.67     1267.09     23.80 o 
   5   0   2       73.31       65.66     10.95 o 
   6   0   2      540.36      559.92     24.74 o 
   7   0   2      503.03      449.47     24.76 o 
  -8   1   2        2.89        7.68      7.50 o 
  -7   1   2        1.60        2.24      4.34 o 
  -6   1   2       79.75       69.85      5.03 o 
  -5   1   2      304.14      306.87     21.13 o 
  -4   1   2      358.48      378.01      9.03 o 
  -3   1   2     1287.14     1330.32     14.99 o 
  -2   1   2    24164.62    25365.39    191.35 o 
  -1   1   2      114.30      103.78      3.32 o 
   0   1   2     5725.53     5784.57     56.98 o 
   1   1   2      336.15      348.33      4.30 o 
   2   1   2        3.99        4.84      1.22 o 
   3   1   2       62.83       51.15      3.12 o 
   4   1   2      333.48      336.92      8.49 o 
   5   1   2        2.12       10.68      4.44 o 
   6   1   2      101.11      113.03      8.54 o 
   7   1   2        0.80        0.01      6.00 o 
  -8   2   2      119.97      119.04     10.71 o 
  -7   2   2       43.10       59.93      7.33 o 
  -6   2   2     1775.55     1719.02     28.16 o 
  -5   2   2     3254.19     3265.69     54.29 o 
  -4   2   2    14156.79    14019.63    185.92 o 
  -3   2   2      136.14      166.39      8.22 o 
  -2   2   2      571.14      588.56      7.61 o 
  -1   2   2       86.78       61.92      1.74 o 
   0   2   2      271.89      265.89      3.72 o 
   1   2   2     6068.16     5831.42     39.35 o 
   2   2   2     5095.53     4983.90     47.36 o 
   3   2   2     4634.47     4788.31     46.48 o 
   4   2   2     1161.01     1136.97     18.58 o 
   5   2   2        3.69        2.67      2.92 o 
   6   2   2        9.34       12.28      4.61 o 
   7   2   2      356.65      360.36     19.10 o 
  -8   3   2      125.63      103.24     10.81 o 
  -7   3   2        2.06       17.39      6.57 o 
  -6   3   2        8.51       18.66      6.28 o 
  -5   3   2      217.75      238.35     13.69 o 
  -4   3   2     2384.08     2437.90     29.10 o 
  -3   3   2       44.36       39.67      1.75 o 
  -2   3   2       74.07       72.29      2.24 o 
  -1   3   2       72.59       73.59      2.00 o 
   0   3   2       67.87       56.52      1.47 o 
   1   3   2      142.06      159.93      2.70 o 
   2   3   2      896.19      889.46     11.55 o 
   3   3   2      475.70      467.87      7.51 o 
   4   3   2      727.40      726.57     14.37 o 
   5   3   2      209.16      208.07      8.33 o 
   6   3   2      130.56      119.99      8.16 o 
   7   3   2        1.90        8.46      7.63 o 
  -8   4   2      197.20      196.73     15.45 o 
  -7   4   2      176.98      177.06      9.86 o 
  -6   4   2       14.91        9.42      3.87 o 
  -5   4   2     2956.19     2961.27     49.76 o 
  -4   4   2      612.66      591.12     14.36 o 
  -3   4   2      188.91      151.86      3.99 o 
  -2   4   2      167.34      143.90      2.55 o 
  -1   4   2      242.06      229.25      4.02 o 
   0   4   2     1846.83     1805.05     13.55 o 
   1   4   2      153.00      151.51      2.90 o 
   2   4   2     1834.21     1663.27     15.95 o 
   3   4   2     1189.09     1135.81     17.10 o 
   4   4   2      674.96      686.08     13.80 o 
   5   4   2      250.40      247.52      9.04 o 
   6   4   2      213.83      224.96     10.34 o 
   7   4   2      444.99      446.04     18.12 o 
  -8   5   2       39.72       40.35     11.29 o 
  -7   5   2       37.34       31.73      5.54 o 
  -6   5   2      148.72      150.12      7.53 o 
  -5   5   2      484.86      478.26     12.71 o 
  -4   5   2       29.97       50.68      4.35 o 
  -3   5   2      518.45      522.45      6.63 o 
  -2   5   2      997.67     1096.87     15.71 o 
  -1   5   2     1336.46     1290.97     15.79 o 
   0   5   2        1.17        5.11      1.73 o 
   1   5   2      468.95      494.86      7.76 o 
   2   5   2      504.79      583.91      7.64 o 
   3   5   2     1681.10     1748.69     23.39 o 
   4   5   2       46.77       45.09      4.08 o 
   5   5   2       21.71       22.62      4.68 o 
   6   5   2       19.45       28.68      5.76 o 
   7   5   2       80.35       73.47      9.89 o 
  -8   6   2      329.94      304.44     20.05 o 
  -7   6   2       15.81        4.51      4.27 o 
  -6   6   2      208.24      207.25      8.89 o 
  -5   6   2     1142.79     1119.65     19.73 o 
  -4   6   2     1281.31     1241.90     27.23 o 
  -3   6   2     3087.42     3135.21     58.97 o 
  -2   6   2     3241.29     3402.30     33.05 o 
  -1   6   2     2346.54     2306.98     29.82 o 
   0   6   2     2989.16     3112.18     29.18 o 
   1   6   2     2029.12     2120.24     23.60 o 
   2   6   2     1155.98     1073.46     14.23 o 
   3   6   2     2244.24     2254.27     28.21 o 
   4   6   2       21.41       20.56      3.53 o 
   5   6   2       84.71       80.67      6.39 o 
   6   6   2       97.77      111.05      8.57 o 
   7   6   2      299.20      287.34     14.13 o 
  -8   7   2       97.19       67.60     13.27 o 
  -7   7   2       11.98       11.23      5.74 o 
  -6   7   2      120.69      135.66      9.85 o 
  -5   7   2        8.42       16.82      5.35 o 
  -4   7   2      172.14      192.11      8.76 o 
  -3   7   2      561.33      562.95     19.31 o 
  -2   7   2       44.12       32.83      2.93 o 
  -1   7   2      111.51      105.47      5.35 o 
   0   7   2     4790.34     5519.69     41.23 o 
   1   7   2        7.53       11.90      2.13 o 
   2   7   2      322.97      342.65      6.43 o 
   3   7   2       75.77       53.37      3.90 o 
   4   7   2      288.93      282.13      8.93 o 
   5   7   2       30.85       34.31      4.94 o 
   6   7   2        8.57       14.67      5.53 o 
   7   7   2        3.77        1.76      4.92 o 
  -7   8   2       41.38       59.00      9.20 o 
  -6   8   2      231.55      253.51     13.29 o 
  -5   8   2      676.83      717.99     19.73 o 
  -4   8   2      530.57      532.50     14.93 o 
  -3   8   2     1938.07     1944.76     30.50 o 
  -2   8   2     1250.47     1189.54     17.27 o 
  -1   8   2     1892.38     1845.96     22.93 o 
   0   8   2     3217.42     3345.08     29.98 o 
   1   8   2       51.27       37.25      2.42 o 
   2   8   2     4869.46     4932.17     42.91 o 
   3   8   2      681.02      623.23     12.85 o 
   4   8   2      288.82      307.46      9.61 o 
   5   8   2      667.34      700.91     16.94 o 
   6   8   2      449.01      463.94     15.40 o 
   7   8   2      620.22      622.62     25.77 o 
  -7   9   2        0.06       14.44      7.24 o 
  -6   9   2       65.27       81.74      9.11 o 
  -5   9   2       65.38       96.07     10.56 o 
  -4   9   2     1149.53     1232.72     26.38 o 
  -3   9   2      461.87      464.16     10.57 o 
  -2   9   2      122.86      126.96      6.09 o 
  -1   9   2      102.96      119.89      5.04 o 
   0   9   2      390.03      409.71      7.52 o 
   1   9   2      200.87      214.34      6.22 o 
   2   9   2      685.41      697.91     11.00 o 
   3   9   2      398.68      395.82     11.89 o 
   4   9   2      112.64      110.09      6.50 o 
   5   9   2       38.75       35.50      5.51 o 
   6   9   2      237.89      226.12     14.43 o 
  -7  10   2      165.78      144.16     12.92 o 
  -6  10   2      852.58      907.92     28.11 o 
  -5  10   2      153.74      169.00     10.54 o 
  -4  10   2      471.57      511.74     15.91 o 
  -3  10   2     1046.01      989.28     22.61 o 
  -2  10   2      613.66      570.46     11.89 o 
  -1  10   2     2870.74     2844.59     36.08 o 
   0  10   2      627.50      610.43     11.53 o 
   1  10   2     1566.26     1657.45     29.77 o 
   2  10   2     1112.61     1078.43     15.41 o 
   3  10   2      615.17      589.74     15.58 o 
   4  10   2       11.27       19.29      7.10 o 
   5  10   2       17.05       24.93      7.95 o 
   6  10   2      272.58      304.31     22.26 o 
  -7  11   2       43.93       51.62      9.74 o 
  -6  11   2       38.03       43.60      8.33 o 
  -5  11   2       50.85       59.93      8.75 o 
  -4  11   2       76.79       92.07     10.93 o 
  -3  11   2     1341.24     1327.56     25.97 o 
  -2  11   2      233.18      228.93      7.85 o 
  -1  11   2       84.63       79.67      7.14 o 
   0  11   2      493.24      491.57      9.46 o 
   1  11   2      652.96      661.19     11.78 o 
   2  11   2      100.91      100.43      5.33 o 
   3  11   2      429.78      414.23     13.60 o 
   4  11   2        0.02       10.19      5.36 o 
   5  11   2        2.78        5.33      6.12 o 
   6  11   2       42.33       43.76      9.86 o 
  -6  12   2       56.57       61.31      9.76 o 
  -5  12   2      310.32      341.00     15.74 o 
  -4  12   2       82.74       91.12      8.55 o 
  -3  12   2      224.84      225.71      8.78 o 
  -2  12   2     1609.05     1613.29     27.11 o 
  -1  12   2      231.12      221.52      9.84 o 
   0  12   2      259.70      251.61      9.05 o 
   1  12   2      144.12      157.25      5.87 o 
   2  12   2      292.55      291.55      9.55 o 
   3  12   2      689.12      617.86     18.79 o 
   4  12   2      220.22      225.98     11.94 o 
   5  12   2      202.75      219.51     14.62 o 
  -6  13   2       58.02       64.03     14.96 o 
  -5  13   2       27.44       57.32      9.56 o 
  -4  13   2       92.31       84.79      9.06 o 
  -3  13   2      217.35      202.59      9.21 o 
  -2  13   2      622.23      593.02     15.56 o 
  -1  13   2      437.15      431.88     12.45 o 
   0  13   2        0.01       -3.19      3.65 o 
   1  13   2       87.61       76.81      6.31 o 
   2  13   2       22.73       19.81      4.45 o 
   3  13   2       76.25       84.78      8.43 o 
   4  13   2      590.44      579.48     20.34 o 
   5  13   2      246.38      257.20     15.62 o 
  -5  14   2      314.78      328.87     18.09 o 
  -4  14   2     1063.90     1074.17     29.63 o 
  -3  14   2       45.31       59.53     11.03 o 
  -2  14   2     1658.61     1674.41     31.35 o 
  -1  14   2      825.28      855.58     19.45 o 
   0  14   2       47.84       37.13      4.84 o 
   1  14   2      689.54      678.17     16.37 o 
   2  14   2      502.63      475.83     13.87 o 
   3  14   2      790.36      791.60     24.20 o 
   4  14   2      747.44      755.52     24.75 o 
   5  14   2      158.89      174.38     14.39 o 
  -5  15   2       88.08       84.61     12.08 o 
  -4  15   2        0.18        5.67      8.21 o 
  -3  15   2       10.14       13.92      5.19 o 
  -2  15   2      269.98      239.29     11.11 o 
  -1  15   2      166.80      135.65      8.00 o 
   0  15   2      133.59      143.01     10.04 o 
   1  15   2       97.73      104.61      9.32 o 
   2  15   2        6.95        7.95      5.33 o 
   3  15   2        2.27        9.11      7.51 o 
   4  15   2        0.55       10.47      6.58 o 
  -4  16   2       10.39       36.97     10.69 o 
  -3  16   2      221.63      244.82     19.21 o 
  -2  16   2      509.63      505.34     16.57 o 
  -1  16   2     1055.54      984.99     22.86 o 
   0  16   2      342.82      333.34     15.50 o 
   1  16   2      269.90      249.13     13.03 o 
   2  16   2      584.99      530.29     17.39 o 
   3  16   2      512.11      533.63     21.42 o 
  -3  17   2       21.27       30.77     10.28 o 
  -2  17   2       70.56       76.32      8.45 o 
  -1  17   2       58.63       61.29      9.10 o 
   0  17   2       55.96       58.78      9.13 o 
   1  17   2       11.31       23.93      9.78 o 
   2  17   2        7.60       17.92      9.56 o 
   3  17   2       19.86       37.15     11.10 o 
  -2  18   2      202.97      220.78     15.51 o 
  -1  18   2      430.46      433.29     19.52 o 
   0  18   2      301.41      307.94     16.29 o 
   1  18   2        4.20       28.54     10.77 o 
  -8   1   3        1.66       13.58      6.44 o 
  -7   1   3       53.23       59.01      7.87 o 
  -6   1   3      592.53      602.45     13.91 o 
  -5   1   3      535.08      527.89     11.43 o 
  -4   1   3      144.66      130.90      5.90 o 
  -3   1   3     1721.32     1612.01     19.45 o 
  -2   1   3     9649.37     9935.18     63.27 o 
  -1   1   3     7965.09     7887.08     43.41 o 
   0   1   3      170.08      147.32      2.97 o 
   1   1   3     1669.00     1788.89     15.11 o 
   2   1   3     9739.76     9940.75     66.75 o 
   3   1   3      366.50      324.02      8.39 o 
   4   1   3      188.95      177.98      6.10 o 
   5   1   3      404.39      399.80     11.19 o 
   6   1   3      555.83      547.71     19.14 o 
   7   1   3      348.90      338.71     16.24 o 
  -8   2   3       39.62       39.42      8.02 o 
  -7   2   3       58.99       59.87      7.05 o 
  -6   2   3        3.03       20.44      6.35 o 
  -5   2   3      135.20      261.91     22.95 o 
  -4   2   3     5294.67     5876.05     72.72 o 
  -3   2   3       93.52       99.14      3.72 o 
  -2   2   3     1232.56     1238.65     11.22 o 
  -1   2   3       56.54       62.14      1.78 o 
   0   2   3      400.50      381.97      6.25 o 
   1   2   3        3.95        4.60      1.45 o 
   2   2   3      142.37      127.52      3.46 o 
   3   2   3      179.30      221.86      5.59 o 
   4   2   3       41.70       47.41      4.75 o 
   5   2   3       21.78       23.90      4.51 o 
   6   2   3        0.01        7.78      6.75 o 
   7   2   3      114.96      101.13     10.93 o 
  -8   3   3      145.81      133.65     11.20 o 
  -7   3   3      405.20      396.85     12.39 o 
  -6   3   3     3050.19     3049.19     46.60 o 
  -5   3   3     1052.03     1043.29     18.48 o 
  -4   3   3       56.55      112.98     14.85 o 
  -3   3   3      284.63      248.02      4.57 o 
  -2   3   3     2665.72     2500.47     22.28 o 
  -1   3   3     2170.15     2116.41     35.02 o 
   0   3   3      243.33      260.22      4.70 o 
   1   3   3     4974.19     5125.53     38.97 o 
   2   3   3     5567.17     5655.26     48.13 o 
   3   3   3     2674.49     2719.04     32.96 o 
   4   3   3        3.73        7.11      3.15 o 
   5   3   3       58.08       60.61      5.53 o 
   6   3   3      538.13      530.21     16.60 o 
   7   3   3      175.95      195.90     16.17 o 
  -8   4   3       10.95       33.32      8.04 o 
  -7   4   3       56.62       47.98      6.22 o 
  -6   4   3     1408.30     1321.21     24.80 o 
  -5   4   3       68.25      166.49     14.68 o 
  -4   4   3      402.65      424.35      8.16 o 
  -3   4   3        6.96       12.22      1.81 o 
  -2   4   3      382.14      401.96      6.72 o 
  -1   4   3      718.62      703.51      8.38 o 
   0   4   3     1272.41     1271.18     17.83 o 
   1   4   3      372.53      382.85      5.37 o 
   2   4   3     1987.91     2073.55     20.43 o 
   3   4   3      354.25      374.51      9.11 o 
   4   4   3        3.27        0.30      2.38 o 
   5   4   3       88.86       99.00      6.94 o 
   6   4   3        0.47       10.56      9.68 o 
   7   4   3       14.89       30.49     11.95 o 
  -8   5   3       71.04       44.70     11.01 o 
  -7   5   3      247.34      250.49     10.85 o 
  -6   5   3     1334.08     1359.61     25.44 o 
  -5   5   3     2266.97     2203.13     31.05 o 
  -4   5   3      887.16      832.45     18.84 o 
  -3   5   3      685.28      656.81     19.41 o 
  -2   5   3     1568.85     1404.13     16.39 o 
  -1   5   3     1191.44     1205.49     14.70 o 
   0   5   3       69.19       50.98      1.97 o 
   1   5   3       12.15        9.48      1.85 o 
   2   5   3     2273.35     2087.98     20.73 o 
   3   5   3      774.86      707.73     17.39 o 
   4   5   3       36.86       39.72      6.12 o 
   5   5   3      163.69      171.65      8.69 o 
   6   5   3     1108.71     1106.21     26.39 o 
   7   5   3      209.65      200.34     14.25 o 
  -8   6   3       26.31       22.47     16.57 o 
  -7   6   3       64.57       51.63      7.68 o 
  -6   6   3       21.19       29.62      4.67 o 
  -5   6   3       30.96       51.71      6.02 o 
  -4   6   3       25.37       52.11      6.32 o 
  -3   6   3        9.41       26.24      4.55 o 
  -2   6   3      187.94      228.24      5.57 o 
  -1   6   3      362.14      385.81     10.36 o 
   0   6   3      359.67      433.32      6.39 o 
   1   6   3      575.08      583.83      8.13 o 
   2   6   3      129.26      131.09      3.85 o 
   3   6   3        0.40        6.50      2.33 o 
   4   6   3      334.96      340.44     10.27 o 
   5   6   3      131.52      130.00      7.78 o 
   6   6   3       34.74       27.79      6.55 o 
   7   6   3       37.27       36.46      9.36 o 
  -8   7   3       40.15       45.58      8.59 o 
  -7   7   3       72.68       85.30      9.29 o 
  -6   7   3      611.14      641.75     19.70 o 
  -5   7   3     1033.40     1014.72     23.19 o 
  -4   7   3       93.44       88.79      7.14 o 
  -3   7   3       22.50       16.10      2.95 o 
  -2   7   3     3265.30     3288.14     37.31 o 
  -1   7   3     1411.55     1360.53     17.99 o 
   0   7   3     1571.29     1590.86     16.67 o 
   1   7   3      539.26      449.49      7.22 o 
   2   7   3     1084.71     1068.58     14.01 o 
   3   7   3     2722.17     2793.91     35.68 o 
   4   7   3      271.94      275.51     11.31 o 
   5   7   3      626.94      648.18     19.22 o 
   6   7   3      445.77      470.77     22.66 o 
   7   7   3       93.50       85.74      9.14 o 
  -7   8   3      213.41      198.91     12.67 o 
  -6   8   3        0.25        2.01      4.72 o 
  -5   8   3       13.20        9.12      4.82 o 
  -4   8   3        4.70       26.15      7.75 o 
  -3   8   3     1035.08     1060.37     17.37 o 
  -2   8   3      111.22      112.76      4.67 o 
  -1   8   3      125.80      106.42      5.04 o 
   0   8   3      376.17      419.33      7.31 o 
   1   8   3      309.98      301.54      6.39 o 
   2   8   3       32.15       38.49      3.03 o 
   3   8   3      144.82      148.60      5.24 o 
   4   8   3       53.69       55.60      5.22 o 
   5   8   3       85.57       90.64      7.55 o 
   6   8   3        1.46       -4.49      4.86 o 
  -7   9   3      138.37      141.23     11.76 o 
  -6   9   3      479.99      501.78     19.65 o 
  -5   9   3     3023.73     3148.36     57.24 o 
  -4   9   3      129.50      156.02      8.58 o 
  -3   9   3      555.87      531.74     12.06 o 
  -2   9   3     2562.60     2628.58     33.99 o 
  -1   9   3     1466.07     1466.48     21.41 o 
   0   9   3     1501.68     1457.68     17.79 o 
   1   9   3     1150.82     1157.79     15.62 o 
   2   9   3      829.42      815.00     12.90 o 
   3   9   3     2722.71     2760.34     36.23 o 
   4   9   3      870.73      891.79     19.26 o 
   5   9   3      642.74      654.89     18.37 o 
   6   9   3      232.80      243.72     17.19 o 
  -7  10   3        0.69       14.71     13.18 o 
  -6  10   3       49.46       81.87      9.52 o 
  -5  10   3      147.37      134.95     12.06 o 
  -4  10   3       23.36       58.05      6.30 o 
  -3  10   3      116.65      138.25     10.38 o 
  -2  10   3       39.15       42.06      4.73 o 
  -1  10   3       72.41       72.85      7.75 o 
   0  10   3      226.11      214.55      6.06 o 
   1  10   3       15.04       21.55      2.87 o 
   2  10   3        1.13        0.24      2.82 o 
   3  10   3       45.69       45.45      4.31 o 
   4  10   3       61.54       50.65      5.78 o 
   5  10   3      363.87      346.66     16.43 o 
   6  10   3       92.57      108.42     11.55 o 
  -7  11   3       66.08       82.15     11.68 o 
  -6  11   3      149.48      203.68     13.38 o 
  -5  11   3      177.49      174.60     14.07 o 
  -4  11   3      441.35      439.16     15.22 o 
  -3  11   3       21.57       38.49      8.26 o 
  -2  11   3     1997.56     2016.66     31.58 o 
  -1  11   3     2415.89     2535.64     35.58 o 
   0  11   3      202.95      215.28      6.43 o 
   1  11   3      186.76      194.27      6.36 o 
   2  11   3       18.58       21.18      3.35 o 
   3  11   3       63.24       38.66      5.01 o 
   4  11   3      657.79      658.15     20.45 o 
   5  11   3      472.66      457.75     18.69 o 
   6  11   3      286.57      315.21     18.35 o 
  -6  12   3        3.87       10.78      9.53 o 
  -5  12   3       48.71       64.02      8.36 o 
  -4  12   3      395.96      392.72     15.47 o 
  -3  12   3      152.81      145.86      8.98 o 
  -2  12   3      256.91      244.38      9.45 o 
  -1  12   3       73.29       62.62      5.64 o 
   0  12   3      310.06      311.96      8.19 o 
   1  12   3      305.01      282.65      7.86 o 
   2  12   3      251.38      230.46      7.50 o 
   3  12   3     1145.13     1109.37     26.31 o 
   4  12   3       85.36       96.60     10.29 o 
   5  12   3       94.15       90.07     10.22 o 
  -6  13   3      752.40      767.17     28.49 o 
  -5  13   3      119.33      142.74     12.00 o 
  -4  13   3       90.00      106.30      9.11 o 
  -3  13   3       84.77      102.11      7.67 o 
  -2  13   3        6.18       10.76      5.06 o 
  -1  13   3     2774.74     2841.33     43.63 o 
   0  13   3      420.52      423.80     12.07 o 
   1  13   3     1467.91     1407.11     22.07 o 
   2  13   3      610.89      670.41     16.34 o 
   3  13   3      361.89      360.41     15.50 o 
   4  13   3      168.45      155.17     11.20 o 
   5  13   3       21.87       32.95      9.59 o 
  -5  14   3       40.12       47.79     10.66 o 
  -4  14   3       81.78       92.20      9.81 o 
  -3  14   3      131.82      119.57      8.46 o 
  -2  14   3      123.47      112.72      7.98 o 
  -1  14   3      221.10      207.05     10.00 o 
   0  14   3       56.28       57.22      6.15 o 
   1  14   3        8.29       13.50      4.38 o 
   2  14   3      148.15      131.86      8.17 o 
   3  14   3        3.80       10.34      5.88 o 
   4  14   3        4.31       16.66      7.59 o 
  -5  15   3       38.09       53.61     10.01 o 
  -4  15   3      147.83      158.24     13.05 o 
  -3  15   3      253.25      252.37     12.34 o 
  -2  15   3      866.90      840.70     21.62 o 
  -1  15   3     1178.99     1145.95     28.34 o 
   0  15   3     1932.16     1843.13     34.13 o 
   1  15   3      291.50      306.65     14.56 o 
   2  15   3      481.91      462.28     14.99 o 
   3  15   3      124.89      123.39     10.74 o 
   4  15   3      204.81      224.14     15.30 o 
  -4  16   3        0.00       13.75      7.15 o 
  -3  16   3      169.18      157.16     11.00 o 
  -2  16   3       21.97       30.61      6.81 o 
  -1  16   3       22.48       23.57      9.02 o 
   0  16   3       14.88       15.49      8.29 o 
   1  16   3        3.62       16.61      7.17 o 
   2  16   3      111.43      116.94     10.86 o 
   3  16   3       29.77       48.04     19.00 o 
  -3  17   3      353.59      375.49     19.28 o 
  -2  17   3      347.39      344.74     15.09 o 
  -1  17   3      605.91      610.75     22.11 o 
   0  17   3      378.85      392.01     17.84 o 
   1  17   3      457.15      440.25     18.27 o 
   2  17   3      212.90      209.83     16.44 o 
  -2  18   3       12.98       19.12      8.40 o 
  -1  18   3       13.97       24.02      8.02 o 
   0  18   3       78.18       76.40     10.37 o 
   1  18   3        8.41       32.81      8.70 o 
  -8   0   4       33.72       42.03     10.72 o 
  -7   0   4        2.20       16.95     14.48 o 
  -6   0   4      104.65      107.74      7.00 o 
  -5   0   4      108.31      104.73      6.17 o 
  -4   0   4      789.40      771.64     15.43 o 
  -3   0   4     8137.27     8223.73     82.32 o 
  -2   0   4     2334.39     2172.96     25.44 o 
  -1   0   4       17.05       33.60      1.86 o 
   0   0   4       10.37       11.11      1.29 o 
   1   0   4       96.57      127.66      4.37 o 
   2   0   4      512.07      443.57     10.48 o 
   3   0   4     3268.40     3387.26     49.91 o 
   4   0   4      384.77      377.62     13.81 o 
   5   0   4      686.86      651.09     26.92 o 
   6   0   4        3.40        5.58      6.69 o 
   7   0   4       36.58       30.94     11.82 o 
  -8   1   4       51.07       67.13     14.02 o 
  -7   1   4        4.52       10.86      6.65 o 
  -6   1   4        3.31       23.54      7.30 o 
  -5   1   4        0.48        5.09      2.78 o 
  -4   1   4        2.33       13.73      2.56 o 
  -3   1   4        4.01       12.92      1.94 o 
  -2   1   4        2.37        2.61      1.13 o 
  -1   1   4      179.24      188.87      4.91 o 
   0   1   4     2529.83     2601.69     24.91 o 
   1   1   4      356.23      379.92      5.45 o 
   2   1   4      128.57      146.12      4.25 o 
   3   1   4       19.48       14.97      2.62 o 
   4   1   4       90.58       91.43      5.14 o 
   5   1   4       20.59       29.59      6.92 o 
   6   1   4        3.55        8.02      8.81 o 
   7   1   4        4.11       20.11      8.59 o 
  -8   2   4       34.38       51.33      8.42 o 
  -7   2   4      167.35      161.21     10.77 o 
  -6   2   4      720.62      707.76     16.56 o 
  -5   2   4      771.32      720.23     23.82 o 
  -4   2   4     4112.21     4312.57     42.48 o 
  -3   2   4     6544.36     6639.15     49.93 o 
  -2   2   4     3139.22     3133.19     29.95 o 
  -1   2   4     1637.98     1608.11     13.68 o 
   0   2   4      478.33      489.20      6.61 o 
   1   2   4      880.86      776.45      8.96 o 
   2   2   4     5720.49     5794.72     65.54 o 
   3   2   4     1736.02     1755.27     21.54 o 
   4   2   4     2136.96     2131.35     32.15 o 
   5   2   4      349.99      364.78     12.79 o 
   6   2   4      247.27      246.77     12.94 o 
   7   2   4       49.51       49.73      8.70 o 
  -8   3   4       48.34       31.34      7.95 o 
  -7   3   4       63.17       44.08      5.73 o 
  -6   3   4     1574.81     1550.21     27.57 o 
  -5   3   4      176.94      177.85      6.58 o 
  -4   3   4       26.59       37.81      3.49 o 
  -3   3   4       17.41       22.57      2.19 o 
  -2   3   4      129.41      149.43      3.26 o 
  -1   3   4     3154.38     3069.34     33.38 o 
   0   3   4       56.93       64.12      1.70 o 
   1   3   4       55.06       47.40      2.47 o 
   2   3   4       35.38       32.24      2.72 o 
   3   3   4      440.09      489.00      9.28 o 
   4   3   4      112.28       98.63      6.32 o 
   5   3   4       77.04       86.57      7.88 o 
   6   3   4       14.36       13.99      5.28 o 
   7   3   4       43.16       29.28      8.76 o 
  -8   4   4      684.72      594.67     22.06 o 
  -7   4   4      510.03      504.94     15.60 o 
  -6   4   4       85.96       90.12      6.31 o 
  -5   4   4      548.86      558.39     12.70 o 
  -4   4   4      284.76      243.07      5.57 o 
  -3   4   4     5184.03     5238.09     64.76 o 
  -2   4   4     4626.78     4664.08     40.25 o 
  -1   4   4      446.52      408.98      6.84 o 
   0   4   4      462.44      559.67      6.64 o 
   1   4   4       47.03       19.86      1.66 o 
   2   4   4      295.83      215.43      5.10 o 
   3   4   4      661.79      577.24     12.45 o 
   4   4   4      603.76      602.77     14.53 o 
   5   4   4      933.15      961.28     21.64 o 
   6   4   4        2.47       13.96     11.89 o 
   7   4   4      113.44       95.01     13.17 o 
  -8   5   4      104.02       89.77     13.22 o 
  -7   5   4       24.05       44.50      6.34 o 
  -6   5   4       11.61       14.51      5.08 o 
  -5   5   4      281.83      289.15     13.93 o 
  -4   5   4      730.67      753.19     11.06 o 
  -3   5   4       70.15       72.17      3.21 o 
  -2   5   4       82.63       97.57      4.23 o 
  -1   5   4       33.42       54.16      2.64 o 
   0   5   4     1541.21     1713.62     18.93 o 
   1   5   4     1036.17     1086.81     15.03 o 
   2   5   4       51.84       58.63      3.98 o 
   3   5   4      328.42      347.03      8.00 o 
   4   5   4      158.03      153.71      7.69 o 
   5   5   4      102.85       98.91      7.61 o 
   6   5   4       90.07       98.33      8.73 o 
   7   5   4        3.41        6.48      9.96 o 
  -8   6   4      185.62      183.46     14.63 o 
  -7   6   4      185.13      213.80     12.81 o 
  -6   6   4      135.64      131.31     10.06 o 
  -5   6   4       10.88       24.73      6.30 o 
  -4   6   4      595.17      546.29      8.94 o 
  -3   6   4      464.19      422.84      8.97 o 
  -2   6   4     7455.04     7485.96     92.96 o 
  -1   6   4       14.75       33.55      2.10 o 
   0   6   4      192.59      173.81      4.12 o 
   1   6   4     4024.60     4128.66     37.52 o 
   2   6   4     1627.97     1589.17     18.77 o 
   3   6   4     1046.71     1063.85     18.66 o 
   4   6   4      934.68      958.59     19.97 o 
   5   6   4       98.22      103.48      8.37 o 
   6   6   4      226.05      236.90     12.34 o 
  -8   7   4        9.06       26.13      7.79 o 
  -7   7   4        9.59       12.08      6.70 o 
  -6   7   4        0.20       16.50      7.23 o 
  -5   7   4       45.78       53.64      6.57 o 
  -4   7   4       78.32       79.01      7.20 o 
  -3   7   4       25.67       25.35      3.47 o 
  -2   7   4     1305.62     1388.53     19.18 o 
  -1   7   4      403.97      453.51      8.81 o 
   0   7   4      924.93     1039.52     12.79 o 
   1   7   4      111.44       83.00      3.37 o 
   2   7   4        7.93        8.78      2.98 o 
   3   7   4       33.85       33.39      3.30 o 
   4   7   4        2.15        6.82      5.20 o 
   5   7   4      173.79      187.48      9.10 o 
   6   7   4        0.19        5.60      5.11 o 
  -7   8   4      993.08     1022.08     30.04 o 
  -6   8   4      144.48      149.96     10.31 o 
  -5   8   4      129.92      131.16     10.30 o 
  -4   8   4      176.50      176.64      8.07 o 
  -3   8   4     1765.68     1866.46     27.34 o 
  -2   8   4     1498.73     1384.96     20.42 o 
  -1   8   4     1576.36     1642.02     21.96 o 
   0   8   4       90.66       75.42      3.63 o 
   1   8   4     3975.49     4019.58     46.72 o 
   2   8   4     2255.63     2330.94     27.14 o 
   3   8   4     1024.50      999.65     18.62 o 
   4   8   4      291.36      296.84     10.98 o 
   5   8   4      334.77      349.88     13.03 o 
   6   8   4      373.97      352.57     15.57 o 
  -7   9   4       74.84      101.53     11.60 o 
  -6   9   4       59.37       69.28     14.53 o 
  -5   9   4       13.74       73.18     13.92 o 
  -4   9   4      243.35      233.21      8.38 o 
  -3   9   4       68.89       75.44      5.20 o 
  -2   9   4     1107.01     1106.02     18.69 o 
  -1   9   4        1.66        4.41      2.36 o 
   0   9   4       22.18       25.34      2.93 o 
   1   9   4      613.91      636.14     11.20 o 
   2   9   4        4.05        1.34      2.32 o 
   3   9   4       14.40       15.84      4.68 o 
   4   9   4        0.50       -5.28      3.61 o 
   5   9   4       84.29       71.36      7.74 o 
   6   9   4       10.33        9.82      8.30 o 
  -7  10   4      563.92      587.76     24.00 o 
  -6  10   4     1290.61     1343.90     35.22 o 
  -5  10   4        4.12        7.46      5.28 o 
  -4  10   4      680.97      690.00     16.11 o 
  -3  10   4      444.50      437.17     11.79 o 
  -2  10   4     1372.72     1426.80     24.18 o 
  -1  10   4      334.17      321.38      9.09 o 
   0  10   4     1126.45     1162.23     16.82 o 
   1  10   4     2912.55     2979.19     34.23 o 
   2  10   4     2981.82     3068.50     36.45 o 
   3  10   4      760.49      744.32     16.73 o 
   4  10   4       43.53       53.27      6.99 o 
   5  10   4      130.02      134.32     10.13 o 
  -7  11   4        1.04       -3.06      6.48 o 
  -6  11   4       85.41       67.25     10.27 o 
  -5  11   4      203.30      202.38     11.77 o 
  -4  11   4      370.08      361.22     12.41 o 
  -3  11   4      372.63      362.88     11.51 o 
  -2  11   4      468.41      465.53     12.95 o 
  -1  11   4      868.99      898.25     18.07 o 
   0  11   4      476.05      472.87     10.07 o 
   1  11   4        0.47        2.01      3.44 o 
   2  11   4      365.33      348.69      9.31 o 
   3  11   4      370.06      346.14     10.90 o 
   4  11   4      134.11      142.10      8.68 o 
   5  11   4        0.29       -0.93      5.10 o 
  -6  12   4      268.31      306.51     16.54 o 
  -5  12   4      237.64      245.13     13.28 o 
  -4  12   4       68.39       82.32      8.33 o 
  -3  12   4     1689.30     1678.24     39.11 o 
  -2  12   4      368.22      380.86     12.55 o 
  -1  12   4       61.96       55.05      5.88 o 
   0  12   4       38.26       36.52      3.82 o 
   1  12   4       19.59       23.35      3.62 o 
   2  12   4      174.84      149.94      7.43 o 
   3  12   4        2.89       17.41     10.96 o 
   4  12   4       20.92       22.31     11.25 o 
   5  12   4      339.58      339.82     18.11 o 
  -6  13   4       82.70       98.55     11.16 o 
  -5  13   4      111.35      102.37     10.59 o 
  -4  13   4      334.74      315.64     14.17 o 
  -3  13   4       69.75       77.79      7.00 o 
  -2  13   4       47.55       46.21      5.97 o 
  -1  13   4       51.29       55.87      5.48 o 
   0  13   4        4.01       14.24      4.05 o 
   1  13   4       15.66       13.16      3.71 o 
   2  13   4      176.51      149.16      7.09 o 
   3  13   4        5.44        6.05      7.02 o 
   4  13   4       62.70       65.89      9.46 o 
  -5  14   4      166.08      166.99     12.66 o 
  -4  14   4      155.92      143.80     12.71 o 
  -3  14   4      787.76      770.25     20.54 o 
  -2  14   4     1366.40     1347.94     28.36 o 
  -1  14   4     1307.18     1280.65     26.38 o 
   0  14   4      501.14      539.96     15.12 o 
   1  14   4      559.37      523.00     13.23 o 
   2  14   4     1302.94     1261.63     26.11 o 
   3  14   4      124.33      120.68     12.00 o 
   4  14   4      352.04      346.52     17.36 o 
  -5  15   4       39.58       46.52      9.68 o 
  -4  15   4        2.90       17.92      8.47 o 
  -3  15   4        7.22       18.43      5.78 o 
  -2  15   4        0.21       -0.55      6.68 o 
  -1  15   4       20.21       28.97      6.09 o 
   0  15   4       21.23       30.71      6.20 o 
   1  15   4        3.19       10.89      5.56 o 
   2  15   4        0.27        5.30      4.40 o 
   3  15   4       76.57       85.09     19.57 o 
  -4  16   4       26.69       31.30      8.75 o 
  -3  16   4      200.39      210.35     11.89 o 
  -2  16   4      936.65      938.45     24.61 o 
  -1  16   4      499.28      513.35     16.86 o 
   0  16   4      281.55      301.35     14.96 o 
   1  16   4      247.15      250.93     13.91 o 
   2  16   4      193.72      211.83     16.46 o 
  -3  17   4        0.01       20.72     20.46 o 
  -2  17   4        0.16       -0.22      4.35 o 
  -1  17   4       28.27       43.08      9.16 o 
   0  17   4       57.04       67.15      9.06 o 
   1  17   4       18.72       22.34      9.57 o 
  -1  18   4      362.58      338.32     18.94 o 
  -8   1   5      208.47      228.14     13.59 o 
  -7   1   5      120.14      134.79      8.32 o 
  -6   1   5      188.65      183.02      6.77 o 
  -5   1   5      342.86      353.33      8.13 o 
  -4   1   5      258.94      232.59      5.78 o 
  -3   1   5     5491.06     5676.24     45.50 o 
  -2   1   5     3751.24     3761.47     31.99 o 
  -1   1   5       10.30       11.23      2.64 o 
   0   1   5      138.24       97.02      2.78 o 
   1   1   5     2713.61     2746.08     30.96 o 
   2   1   5     3080.34     3152.77     31.64 o 
   3   1   5      601.64      553.52     10.55 o 
   4   1   5      419.30      404.74     10.54 o 
   5   1   5     1267.94     1259.57     28.14 o 
   6   1   5      361.59      354.90     16.01 o 
  -8   2   5       18.39       21.53      8.04 o 
  -7   2   5        1.15       12.21      5.75 o 
  -6   2   5       20.47       29.26      4.85 o 
  -5   2   5       49.48       62.51      6.13 o 
  -4   2   5       12.55        9.25      2.57 o 
  -3   2   5      731.14      723.16     10.13 o 
  -2   2   5     1030.47     1058.90     19.89 o 
  -1   2   5       83.03      100.47      3.55 o 
   0   2   5      113.81       94.03      2.98 o 
   1   2   5      781.14      887.59     14.18 o 
   2   2   5      313.12      348.10      7.17 o 
   3   2   5       21.44       32.86      7.00 o 
   4   2   5        0.41        5.73      3.04 o 
   5   2   5       55.02       57.39      8.51 o 
   6   2   5      190.12      181.40     12.69 o 
  -8   3   5      278.79      276.65     15.40 o 
  -7   3   5      842.41      823.27     20.22 o 
  -6   3   5      670.60      685.19     16.12 o 
  -5   3   5      669.89      655.26     11.84 o 
  -4   3   5      634.25      603.23     10.03 o 
  -3   3   5     1779.30     1680.49     18.25 o 
  -2   3   5     2943.63     2800.97     26.63 o 
  -1   3   5      319.39      400.69      6.70 o 
   0   3   5     1336.73     1302.66     15.44 o 
   1   3   5     3699.79     3737.92     37.13 o 
   2   3   5     3402.48     3505.66     35.09 o 
   3   3   5      939.09      952.07     15.27 o 
   4   3   5      223.82      213.74      7.24 o 
   5   3   5      213.02      198.44      9.73 o 
   6   3   5      392.27      369.85     14.63 o 
  -8   4   5      184.86      177.71     25.19 o 
  -7   4   5       64.79       71.28      6.79 o 
  -6   4   5      192.56      187.92      8.49 o 
  -5   4   5      446.76      428.61     10.62 o 
  -4   4   5       29.04       33.25      4.34 o 
  -3   4   5       19.52       39.92      4.50 o 
  -2   4   5       92.52      109.70      3.67 o 
  -1   4   5     1656.57     1811.63     32.98 o 
   0   4   5     1457.96     1587.55     20.90 o 
   1   4   5       40.27       44.30      2.99 o 
   2   4   5       32.54       26.50      2.73 o 
   3   4   5      237.41      239.54      6.88 o 
   4   4   5        2.71        3.73      3.89 o 
   5   4   5       45.66       61.18      6.79 o 
   6   4   5      213.82      194.28     12.03 o 
  -8   5   5       22.98       10.56     10.45 o 
  -7   5   5      157.68      166.25     10.03 o 
  -6   5   5      569.98      577.43     14.74 o 
  -5   5   5      295.26      298.08      8.04 o 
  -4   5   5     2936.31     3070.58     37.55 o 
  -3   5   5     2522.69     2504.47     30.14 o 
  -2   5   5      563.67      514.26      7.55 o 
  -1   5   5      973.44      933.20     12.93 o 
   0   5   5       86.13      124.21      3.30 o 
   1   5   5     1308.43     1182.34     16.69 o 
   2   5   5      364.78      319.47      6.85 o 
   3   5   5      272.96      256.16      7.56 o 
   4   5   5        3.56        3.52      3.91 o 
   5   5   5      347.24      373.34     13.81 o 
   6   5   5      467.70      476.50     17.49 o 
  -8   6   5       35.65       40.55     10.39 o 
  -7   6   5       22.50       23.80      7.17 o 
  -6   6   5       13.09       17.31      5.49 o 
  -5   6   5       64.09       54.76      3.50 o 
  -4   6   5      319.57      314.40     11.90 o 
  -3   6   5       74.96       72.31      4.12 o 
  -2   6   5     1023.77     1126.20     16.05 o 
  -1   6   5      140.61      141.29      4.58 o 
   0   6   5       77.41       56.50      3.43 o 
   1   6   5        8.82       11.07      2.58 o 
   2   6   5      222.24      223.56      6.59 o 
   3   6   5        5.42        6.37      2.70 o 
   4   6   5      260.91      243.87      9.80 o 
   5   6   5        0.44        6.91      5.68 o 
   6   6   5       90.03      101.92     10.40 o 
  -8   7   5        1.76       30.55     13.54 o 
  -7   7   5       99.12      100.06     10.45 o 
  -6   7   5      255.69      260.45     12.57 o 
  -5   7   5      103.36      109.58      7.65 o 
  -4   7   5     1114.47     1095.25     19.34 o 
  -3   7   5     1210.26     1224.75     19.53 o 
  -2   7   5     1335.99     1272.29     18.77 o 
  -1   7   5     1902.75     1986.57     21.03 o 
   0   7   5     1050.81     1102.79     14.27 o 
   1   7   5     1440.57     1439.16     17.87 o 
   2   7   5     2056.22     2062.57     25.06 o 
   3   7   5       80.26       94.86      5.33 o 
   4   7   5      616.58      616.74     15.57 o 
   5   7   5      161.78      163.35      9.72 o 
   6   7   5      208.16      212.54     11.73 o 
  -7   8   5       24.65       21.42      7.98 o 
  -6   8   5        0.32       11.72      6.92 o 
  -5   8   5       73.18       64.28      6.68 o 
  -4   8   5        0.10       -0.79      2.83 o 
  -3   8   5      198.82      193.78      7.42 o 
  -2   8   5        2.48       10.05      3.85 o 
  -1   8   5       78.99       73.96      3.56 o 
   0   8   5      163.35      191.21      5.64 o 
   1   8   5       15.80       20.45      3.26 o 
   2   8   5      394.80      377.87      8.76 o 
   3   8   5       21.89       31.37      3.91 o 
   4   8   5        0.74       31.30      5.76 o 
   5   8   5       46.86       61.70      7.33 o 
   6   8   5        2.30       19.13      6.85 o 
  -7   9   5       25.51       43.93     10.24 o 
  -6   9   5      454.72      488.89     18.15 o 
  -5   9   5      490.42      529.34     17.56 o 
  -4   9   5      223.33      241.59      8.88 o 
  -3   9   5      633.45      625.14     14.01 o 
  -2   9   5     1331.96     1309.96     21.76 o 
  -1   9   5     1958.17     2005.81     28.09 o 
   0   9   5     1826.03     1953.40     23.96 o 
   1   9   5     3039.22     2965.57     33.61 o 
   2   9   5      773.74      772.98     17.68 o 
   3   9   5      239.21      225.33      7.60 o 
   4   9   5      451.47      452.07     14.90 o 
   5   9   5      240.24      237.45     12.44 o 
  -7  10   5       32.07       52.83     10.26 o 
  -6  10   5      135.06      150.53     11.41 o 
  -5  10   5       83.43       76.63      8.90 o 
  -4  10   5       39.74       46.05      7.63 o 
  -3  10   5       40.05       39.00      4.95 o 
  -2  10   5     1216.28     1254.26     22.11 o 
  -1  10   5      774.88      793.09     16.08 o 
   0  10   5       28.15       30.48      3.97 o 
   1  10   5       13.19       22.48      3.72 o 
   2  10   5      291.71      278.28      8.29 o 
   3  10   5        3.20       11.52      6.06 o 
   4  10   5        1.99        5.27      4.25 o 
   5  10   5        0.08        3.84      6.16 o 
  -7  11   5       97.02      111.77     12.71 o 
  -6  11   5      108.07      113.51     11.61 o 
  -5  11   5      671.19      707.64     22.80 o 
  -4  11   5      514.93      525.08     14.54 o 
  -3  11   5      961.65      995.11     21.15 o 
  -2  11   5      872.20      890.14     18.60 o 
  -1  11   5      419.52      428.10     11.52 o 
   0  11   5      178.43      176.73      6.52 o 
   1  11   5       28.22       24.10      3.65 o 
   2  11   5        3.97        9.64      5.22 o 
   3  11   5        2.95       11.25      5.00 o 
   4  11   5      164.92      173.58     10.17 o 
   5  11   5      291.11      292.18     16.56 o 
  -6  12   5       20.55       33.28      9.08 o 
  -5  12   5       75.06       83.49     10.94 o 
  -4  12   5      182.98      171.60     11.85 o 
  -3  12   5        2.24        9.37      5.67 o 
  -2  12   5        0.01        4.34      4.95 o 
  -1  12   5      457.63      485.40     13.46 o 
   0  12   5      782.48      803.14     15.29 o 
   1  12   5      830.68      757.27     15.36 o 
   2  12   5       95.35       94.74      5.94 o 
   3  12   5      325.33      284.34     11.41 o 
   4  12   5      140.96      170.24     12.24 o 
  -6  13   5      569.92      562.17     25.93 o 
  -5  13   5      488.23      516.31     21.41 o 
  -4  13   5      124.18      112.95      9.16 o 
  -3  13   5        4.87       16.31      5.31 o 
  -2  13   5        7.92       12.49      4.98 o 
  -1  13   5        8.91       22.28      5.23 o 
   0  13   5     1607.53     1546.08     28.33 o 
   1  13   5     1462.23     1442.36     24.12 o 
   2  13   5      773.11      765.30     16.74 o 
   3  13   5      574.58      544.38     19.07 o 
   4  13   5        2.03       18.85     11.47 o 
  -5  14   5       98.79      108.93     12.38 o 
  -4  14   5      116.04      113.68     11.43 o 
  -3  14   5        6.84       19.01      5.72 o 
  -2  14   5        2.36       10.41      6.07 o 
  -1  14   5      158.25      133.97      8.85 o 
   0  14   5      121.57      106.50      8.36 o 
   1  14   5       51.31       52.83      5.57 o 
   2  14   5        1.05        1.76      4.13 o 
   3  14   5       21.21       18.35     10.44 o 
  -5  15   5      324.26      341.25     18.46 o 
  -4  15   5      303.94      354.94     17.91 o 
  -3  15   5      622.97      621.10     19.02 o 
  -2  15   5      192.15      213.18     12.06 o 
  -1  15   5      104.93      123.79      8.58 o 
   0  15   5      917.12      930.39     22.52 o 
   1  15   5      838.04      850.75     21.43 o 
   2  15   5      626.33      596.38     21.79 o 
   3  15   5      404.91      398.65     18.84 o 
  -4  16   5        8.56        9.43      7.85 o 
  -3  16   5        1.44       40.74     14.22 o 
  -2  16   5       29.12       26.40      6.69 o 
  -1  16   5        6.10        9.92      5.49 o 
   0  16   5       13.25       19.41      6.21 o 
   1  16   5        5.48       12.47      6.98 o 
   2  16   5      160.09      166.10     14.82 o 
  -2  17   5        2.16       -1.61      5.37 o 
  -1  17   5      135.04      121.26     11.62 o 
   0  17   5      187.03      193.04     12.73 o 
   1  17   5      677.65      633.21     23.86 o 
  -8   0   6      258.34      294.03     24.96 o 
  -7   0   6      703.84      674.90     24.93 o 
  -6   0   6       15.57       13.91      6.84 o 
  -5   0   6      674.18      700.14     18.26 o 
  -4   0   6     1021.91     1048.62     21.88 o 
  -3   0   6     1824.78     1885.84     44.84 o 
  -2   0   6     5293.73     5167.36     57.09 o 
  -1   0   6      579.33      450.17     15.88 o 
   0   0   6     9096.88     9334.36    439.16 o 
   1   0   6      616.77      495.59     10.94 o 
   2   0   6      145.99      126.94      6.55 o 
   3   0   6     1855.16     1859.22     67.58 o 
   4   0   6     1538.81     1596.96     37.46 o 
   5   0   6      716.02      682.58     23.32 o 
   6   0   6       41.06       31.71     11.19 o 
  -8   1   6       18.34       26.51      7.73 o 
  -7   1   6       30.80       33.55      5.79 o 
  -6   1   6        7.84        6.54      3.91 o 
  -5   1   6       30.70       38.51      6.02 o 
  -4   1   6       81.82       86.68      4.17 o 
  -3   1   6      473.77      507.30      8.42 o 
  -2   1   6        8.35       12.03      2.44 o 
  -1   1   6      544.32      559.67      8.15 o 
   0   1   6        1.04        4.31      1.47 o 
   1   1   6      150.56      182.66      4.36 o 
   2   1   6      157.07      178.00      5.42 o 
   3   1   6        0.04       16.36      4.79 o 
   4   1   6      643.84      615.26     14.13 o 
   5   1   6      156.25      151.61     14.99 o 
   6   1   6      112.52      112.24     10.65 o 
  -8   2   6      145.24      163.60     11.91 o 
  -7   2   6      574.57      553.89     16.25 o 
  -6   2   6       32.74       31.32      3.97 o 
  -5   2   6       13.75       23.50      3.04 o 
  -4   2   6      248.59      251.91      6.29 o 
  -3   2   6      511.19      490.25      8.00 o 
  -2   2   6     1104.28      946.74     18.95 o 
  -1   2   6     4738.23     5035.86     47.25 o 
   0   2   6     3625.78     3589.05     34.56 o 
   1   2   6     2071.56     2105.86     21.18 o 
   2   2   6      154.06      174.83      7.47 o 
   3   2   6      260.97      238.25      7.69 o 
   4   2   6      510.02      484.71     12.35 o 
   5   2   6      660.33      612.12     21.25 o 
   6   2   6      169.25      164.72     13.06 o 
  -8   3   6       14.90       12.54      7.99 o 
  -7   3   6        2.74       11.47      6.37 o 
  -6   3   6      256.60      253.49      8.37 o 
  -5   3   6       12.18       12.34      2.97 o 
  -4   3   6      469.61      458.74      9.18 o 
  -3   3   6      443.47      497.46      8.55 o 
  -2   3   6     1216.92     1278.98     19.10 o 
  -1   3   6      159.12      181.26      5.09 o 
   0   3   6     1293.56     1500.68     18.86 o 
   1   3   6       17.06       15.09      2.67 o 
   2   3   6        3.65        9.11      2.47 o 
   3   3   6       94.79      103.75      5.39 o 
   4   3   6       83.54       79.88      6.00 o 
   5   3   6        1.80       16.42      8.45 o 
   6   3   6      484.42      429.06     19.09 o 
  -8   4   6      882.29      837.19     72.53 o 
  -7   4   6      572.79      589.49     22.04 o 
  -6   4   6      534.68      535.60     14.59 o 
  -5   4   6       61.89       67.76      4.33 o 
  -4   4   6     1018.02     1036.79     15.47 o 
  -3   4   6     2681.98     2662.73     27.16 o 
  -2   4   6     2224.08     2206.30     24.90 o 
  -1   4   6     1862.28     1813.57     21.59 o 
   0   4   6     1709.40     1635.63     20.68 o 
   1   4   6      134.71       86.32      4.27 o 
   2   4   6        3.24        4.46      2.32 o 
   3   4   6       27.67       33.25      5.15 o 
   4   4   6     1645.02     1635.41     29.81 o 
   5   4   6      791.70      757.53     20.77 o 
   6   4   6        9.78       23.39     13.56 o 
  -8   5   6       15.73       26.66      8.37 o 
  -7   5   6        9.93       12.19      6.49 o 
  -6   5   6      108.91      109.21      6.94 o 
  -5   5   6       52.45       54.69      4.07 o 
  -4   5   6      568.86      572.13     10.63 o 
  -3   5   6      131.98      147.25      4.62 o 
  -2   5   6       32.74       32.55      3.32 o 
  -1   5   6      104.63      130.98      4.70 o 
   0   5   6       47.79       70.34      4.19 o 
   1   5   6       38.57       40.31      4.10 o 
   2   5   6       21.41       27.45      2.79 o 
   3   5   6        5.57       16.01      3.56 o 
   4   5   6      618.61      573.21     16.16 o 
   5   5   6      160.59      160.40     10.39 o 
   6   5   6       83.45       91.49     10.61 o 
  -8   6   6      292.97      279.83     15.35 o 
  -7   6   6      535.61      500.35     18.58 o 
  -6   6   6      325.83      343.72     13.25 o 
  -5   6   6      208.36      189.23      7.81 o 
  -4   6   6      194.85      176.29      6.88 o 
  -3   6   6     1548.89     1509.88     24.22 o 
  -2   6   6      140.69      128.62      4.78 o 
  -1   6   6      617.43      560.11      8.51 o 
   0   6   6      671.38      678.19     12.51 o 
   1   6   6     1745.59     1782.83     25.51 o 
   2   6   6       46.23       51.49      5.17 o 
   3   6   6       27.81       31.95      6.50 o 
   4   6   6     1897.52     1978.18     35.23 o 
   5   6   6      712.77      694.73     20.77 o 
   6   6   6      289.62      262.58     14.38 o 
  -8   7   6        8.02       29.11      8.37 o 
  -7   7   6       11.06       28.59      8.28 o 
  -6   7   6        0.73        3.64      4.69 o 
  -5   7   6      315.31      310.74     12.78 o 
  -4   7   6      366.40      352.35     11.93 o 
  -3   7   6      596.88      623.51     12.93 o 
  -2   7   6       68.24       78.48      3.53 o 
  -1   7   6       64.03       53.41      3.84 o 
   0   7   6       67.04       86.82      3.73 o 
   1   7   6        2.36        1.99      1.80 o 
   2   7   6      642.55      612.85     13.03 o 
   3   7   6      750.81      764.06     15.11 o 
   4   7   6        4.62       12.74      5.65 o 
   5   7   6       17.98       23.82      6.55 o 
  -7   8   6      217.80      212.43     16.04 o 
  -6   8   6      334.22      333.53     14.79 o 
  -5   8   6       41.87       47.33      5.73 o 
  -4   8   6     1501.90     1527.21     26.52 o 
  -3   8   6     2736.57     2798.47     38.34 o 
  -2   8   6      755.05      784.20     14.85 o 
  -1   8   6      540.46      518.52     13.81 o 
   0   8   6     2476.87     2511.63     32.98 o 
   1   8   6      695.72      695.07     13.77 o 
   2   8   6      906.70      862.23     15.01 o 
   3   8   6      254.15      266.41      8.59 o 
   4   8   6      267.12      280.74     12.59 o 
   5   8   6     1268.87     1276.14     30.04 o 
  -7   9   6      151.42      148.00     12.89 o 
  -6   9   6      117.34      103.85      9.42 o 
  -5   9   6       24.21       25.06      6.10 o 
  -4   9   6        4.67        8.75      4.34 o 
  -3   9   6        0.72        2.24      4.20 o 
  -2   9   6        0.61        7.08      5.16 o 
  -1   9   6       39.21       41.86      3.33 o 
   0   9   6      359.86      361.96      8.60 o 
   1   9   6      405.93      389.71      9.41 o 
   2   9   6       41.62       45.80      4.34 o 
   3   9   6       36.12       39.58      5.68 o 
   4   9   6      162.36      157.75     10.00 o 
   5   9   6        3.20       14.19      7.10 o 
  -7  10   6      698.05      671.28     25.59 o 
  -6  10   6      258.45      279.91     14.87 o 
  -5  10   6      265.13      262.73     13.13 o 
  -4  10   6      545.27      530.14     15.62 o 
  -3  10   6      586.92      552.92     14.42 o 
  -2  10   6       44.80       47.55      5.61 o 
  -1  10   6        4.03       12.39      3.13 o 
   0  10   6      527.46      514.34     10.94 o 
   1  10   6     1323.17     1279.25     19.94 o 
   2  10   6      641.48      591.03     13.34 o 
   3  10   6      272.43      273.39     12.43 o 
   4  10   6      277.18      276.83     12.14 o 
   5  10   6      328.89      328.50     18.85 o 
  -6  11   6      264.25      252.20     14.99 o 
  -5  11   6       69.66       64.97      8.90 o 
  -4  11   6       27.82       33.31      5.93 o 
  -3  11   6      117.26      116.21      9.63 o 
  -2  11   6       37.28       41.23      5.42 o 
  -1  11   6      131.29      137.63      7.14 o 
   0  11   6      747.62      729.80     14.20 o 
   1  11   6     1073.15     1029.40     18.57 o 
   2  11   6      137.44      140.16      6.67 o 
   3  11   6       61.36       59.20      7.85 o 
   4  11   6        0.01        2.31      7.49 o 
  -6  12   6      284.43      283.98     16.87 o 
  -5  12   6      434.19      486.60     20.25 o 
  -4  12   6      869.98      884.53     22.23 o 
  -3  12   6      785.57      792.22     19.44 o 
  -2  12   6      805.42      790.90     19.35 o 
  -1  12   6       41.98       62.27      5.83 o 
   0  12   6      547.99      530.77     12.30 o 
   1  12   6      712.36      711.14     15.26 o 
   2  12   6       51.61       54.53      6.19 o 
   3  12   6       29.00       61.62     11.93 o 
   4  12   6       93.25      103.67     13.14 o 
  -6  13   6       13.37       28.54      8.73 o 
  -5  13   6       12.78       19.84     12.44 o 
  -4  13   6      220.96      221.57     12.02 o 
  -3  13   6      556.96      577.78     22.41 o 
  -2  13   6      542.67      533.20     16.60 o 
  -1  13   6      498.71      466.26     14.27 o 
   0  13   6       10.14       12.78      4.50 o 
   1  13   6      177.37      149.72      7.78 o 
   2  13   6       36.01       41.86      5.23 o 
   3  13   6       57.33       56.35      9.95 o 
  -5  14   6        8.76       25.60      8.57 o 
  -4  14   6       97.08      117.08     12.92 o 
  -3  14   6       38.09       51.80      8.06 o 
  -2  14   6      355.91      361.16     14.07 o 
  -1  14   6      698.18      699.43     19.22 o 
   0  14   6      564.54      556.11     16.55 o 
   1  14   6     1504.58     1429.93     28.96 o 
   2  14   6       99.33       80.73      7.81 o 
   3  14   6       53.24       52.01     11.17 o 
  -4  15   6       12.12       26.41      9.13 o 
  -3  15   6      176.52      155.39     11.02 o 
  -2  15   6       50.64       66.22      8.78 o 
  -1  15   6        1.92       11.99      7.29 o 
   0  15   6       90.41       79.37      7.72 o 
   1  15   6        0.80        8.63      5.97 o 
   2  15   6       31.17       19.02     10.94 o 
  -3  16   6      194.08      181.88     12.59 o 
  -2  16   6      367.56      348.39     15.07 o 
  -1  16   6      217.26      224.74     11.97 o 
   0  16   6      919.77      886.46     28.08 o 
   1  16   6      445.88      474.83     24.94 o 
  -1  17   6        5.77        8.29      7.58 o 
  -8   1   7      323.93      318.60     16.47 o 
  -7   1   7      331.11      345.46     11.49 o 
  -6   1   7       66.61       87.99      7.24 o 
  -5   1   7       34.12       37.16      5.03 o 
  -4   1   7     2051.84     2056.98     28.73 o 
  -3   1   7     1247.30     1197.01     15.07 o 
  -2   1   7     3566.16     3600.54     60.08 o 
  -1   1   7     2346.52     2316.98     24.43 o 
   0   1   7      759.36      650.99     17.40 o 
   1   1   7     1302.64     1263.06     18.61 o 
   2   1   7       21.41       33.66      4.28 o 
   3   1   7      305.62      313.08      9.11 o 
   4   1   7     1334.37     1270.39     23.80 o 
   5   1   7      385.14      350.50     14.24 o 
   6   1   7      423.15      391.74     19.33 o 
  -8   2   7       30.71       31.65     10.43 o 
  -7   2   7        0.05        2.52      5.10 o 
  -6   2   7        0.01        9.93      4.34 o 
  -5   2   7      122.09      132.72      5.89 o 
  -4   2   7      230.30      226.71      6.39 o 
  -3   2   7        8.62        5.75      2.01 o 
  -2   2   7       12.42       21.67      4.18 o 
  -1   2   7        6.90        7.61      2.26 o 
   0   2   7       25.86       39.09      4.24 o 
   1   2   7        0.33        7.90      2.60 o 
   2   2   7      113.26      103.11      4.81 o 
   3   2   7       33.70       38.65      4.57 o 
   4   2   7       19.85       25.41      4.95 o 
   5   2   7       26.75       32.96      6.53 o 
  -8   3   7      513.83      519.59     21.97 o 
  -7   3   7      365.63      335.99     13.18 o 
  -6   3   7       40.18       42.28      4.50 o 
  -5   3   7      443.01      472.89     14.79 o 
  -4   3   7      341.78      297.75      7.53 o 
  -3   3   7     1376.63     1369.20     19.52 o 
  -2   3   7      277.53      234.66      6.30 o 
  -1   3   7      697.18      618.90     10.95 o 
   0   3   7      539.89      509.28      9.77 o 
   1   3   7      394.40      348.63      8.78 o 
   2   3   7       87.62       94.22      6.96 o 
   3   3   7      453.00      437.42     10.97 o 
   4   3   7      331.04      314.49     15.33 o 
   5   3   7       68.59       83.41      8.76 o 
  -8   4   7       12.66       19.71      9.67 o 
  -7   4   7       69.07       53.90      6.61 o 
  -6   4   7      201.03      179.94      7.01 o 
  -5   4   7      210.51      209.33      7.21 o 
  -4   4   7       90.74       94.51      4.76 o 
  -3   4   7      420.28      407.99     12.70 o 
  -2   4   7        0.22        4.96      3.05 o 
  -1   4   7        0.32        2.86      3.06 o 
   0   4   7      291.14      321.08      8.08 o 
   1   4   7       32.49       48.78      3.88 o 
   2   4   7        2.72       17.08      5.53 o 
   3   4   7       26.61       26.76      5.04 o 
   4   4   7      248.55      239.71     12.62 o 
   5   4   7        2.00       27.54     13.29 o 
  -8   5   7      246.39      263.41     14.59 o 
  -7   5   7      145.08      130.56      9.78 o 
  -6   5   7      319.57      311.43     12.63 o 
  -5   5   7      413.99      399.72     10.16 o 
  -4   5   7     1662.31     1673.92     22.64 o 
  -3   5   7     1695.67     1667.95     26.20 o 
  -2   5   7      570.06      563.80     11.02 o 
  -1   5   7      675.12      633.03     11.93 o 
   0   5   7     2442.97     2377.54     30.65 o 
   1   5   7       57.70       64.48      8.04 o 
   2   5   7     1166.91     1162.29     21.09 o 
   3   5   7      732.62      714.55     22.41 o 
   4   5   7       67.82       80.50     11.62 o 
   5   5   7      404.24      384.41     17.00 o 
  -8   6   7       16.90       17.53      7.88 o 
  -7   6   7        1.36        9.94      6.20 o 
  -6   6   7       23.19       21.81      6.07 o 
  -5   6   7       27.86       29.18      4.94 o 
  -4   6   7       11.94       12.64      3.88 o 
  -3   6   7      627.83      650.39     14.41 o 
  -2   6   7      886.19      953.73     16.23 o 
  -1   6   7      329.07      353.60      8.54 o 
   0   6   7      173.93      181.82      6.54 o 
   1   6   7       36.74       48.00      4.39 o 
   2   6   7      669.34      635.43     15.15 o 
   3   6   7      223.93      219.60      9.88 o 
   4   6   7        0.82       -4.76      5.49 o 
   5   6   7       65.71       68.80     10.79 o 
  -7   7   7      121.14      111.89     10.36 o 
  -6   7   7       91.20       99.99      8.50 o 
  -5   7   7      592.57      580.93     14.86 o 
  -4   7   7      263.05      269.99      8.86 o 
  -3   7   7     1011.11      927.57     27.76 o 
  -2   7   7      167.70      154.07      8.10 o 
  -1   7   7     1555.78     1600.54     24.11 o 
   0   7   7     1468.69     1468.66     23.09 o 
   1   7   7      728.30      737.88     16.09 o 
   2   7   7     1249.65     1187.63     22.86 o 
   3   7   7     1622.75     1619.21     30.70 o 
   4   7   7      617.73      640.72     21.18 o 
   5   7   7      117.34      108.78     11.84 o 
  -7   8   7        7.38       17.90      7.16 o 
  -6   8   7       74.59       92.38     11.77 o 
  -5   8   7       18.46       21.84      5.54 o 
  -4   8   7       52.74       57.65      5.53 o 
  -3   8   7      132.30      127.40      6.40 o 
  -2   8   7      647.61      653.16     13.38 o 
  -1   8   7        4.81        7.64      3.03 o 
   0   8   7      949.92      912.56     16.99 o 
   1   8   7        1.17        1.86      3.00 o 
   2   8   7       13.94       19.89      4.64 o 
   3   8   7       31.99       41.28      8.89 o 
   4   8   7       27.17       32.06      7.89 o 
   5   8   7      131.49      109.84     11.90 o 
  -7   9   7       40.79       38.36      8.59 o 
  -6   9   7       47.18       53.12      8.42 o 
  -5   9   7      112.17      111.08      8.02 o 
  -4   9   7       32.87       33.06      5.86 o 
  -3   9   7        6.89       15.30      6.07 o 
  -2   9   7      826.17      812.05     16.35 o 
  -1   9   7      782.25      825.94     17.17 o 
   0   9   7     1391.40     1366.58     23.40 o 
   1   9   7     1006.20     1035.14     20.83 o 
   2   9   7       94.81       87.70      6.37 o 
   3   9   7      346.88      347.30     15.23 o 
   4   9   7      334.43      340.31     16.91 o 
  -7  10   7        4.80       12.12     13.32 o 
  -6  10   7        3.92       11.17     12.90 o 
  -5  10   7       71.83       77.61      7.57 o 
  -4  10   7       42.35       47.46      6.45 o 
  -3  10   7       96.70      100.81      6.82 o 
  -2  10   7       96.72       89.47      6.17 o 
  -1  10   7     1822.31     1807.27     29.31 o 
   0  10   7      137.48      144.23      7.66 o 
   1  10   7        3.34        6.55      4.94 o 
   2  10   7        4.10       20.22      4.93 o 
   3  10   7      256.71      246.48     13.68 o 
   4  10   7       46.89       48.12      8.61 o 
  -6  11   7      157.46      166.54     13.76 o 
  -5  11   7      637.27      670.07     21.99 o 
  -4  11   7     1279.96     1339.04     28.80 o 
  -3  11   7      809.83      824.49     20.22 o 
  -2  11   7      547.08      539.04     14.57 o 
  -1  11   7      610.86      563.82     17.68 o 
   0  11   7      142.20      138.51      7.14 o 
   1  11   7      111.53      109.52      7.64 o 
   2  11   7      146.40      151.27      8.66 o 
   3  11   7      437.20      481.99     19.13 o 
   4  11   7      493.14      514.57     21.39 o 
  -6  12   7        1.34       12.69      8.16 o 
  -5  12   7       18.82       16.88      7.24 o 
  -4  12   7        0.27        9.93      5.73 o 
  -3  12   7        6.88       23.95     10.94 o 
  -2  12   7       52.54       44.38      5.99 o 
  -1  12   7       37.87       35.63      6.67 o 
   0  12   7       51.79       39.46      5.49 o 
   1  12   7       29.07       25.44      5.41 o 
   2  12   7        8.89       22.75      7.94 o 
   3  12   7       16.03       25.31      8.52 o 
  -5  13   7      281.77      306.96     16.27 o 
  -4  13   7      591.13      620.95     19.80 o 
  -3  13   7      229.17      241.82     12.88 o 
  -2  13   7       34.43       45.63      6.88 o 
  -1  13   7      237.79      249.61     12.12 o 
   0  13   7      364.96      366.31     14.77 o 
   1  13   7      299.85      281.98     12.25 o 
   2  13   7      331.30      347.97     13.65 o 
   3  13   7      243.26      275.50     19.31 o 
  -5  14   7      113.05      119.97     11.96 o 
  -4  14   7      273.28      245.52     13.46 o 
  -3  14   7       35.94       24.37      6.78 o 
  -2  14   7       96.01       94.72     10.13 o 
  -1  14   7        1.54       13.00     12.47 o 
   0  14   7        0.82        3.62      5.00 o 
   1  14   7       56.29       54.13      8.49 o 
   2  14   7       84.28      103.16      9.89 o 
  -4  15   7      934.72      964.84     35.59 o 
  -3  15   7      641.92      659.01     24.02 o 
  -2  15   7      180.53      164.92     13.22 o 
  -1  15   7       73.53       80.36      9.21 o 
   0  15   7       86.81       90.06     11.10 o 
   1  15   7      258.88      242.89     14.75 o 
  -2  16   7      100.89       95.09     11.23 o 
  -1  16   7       19.50       35.69     11.59 o 
   0  16   7        4.19       -2.82      5.63 o 
  -8   0   8       99.36       94.10     16.88 o 
  -7   0   8      180.21      177.44     14.27 o 
  -6   0   8     1223.20     1257.85     37.37 o 
  -5   0   8     1429.67     1451.38     33.05 o 
  -4   0   8     1606.28     1575.02     39.00 o 
  -3   0   8      202.63      209.23      7.47 o 
  -2   0   8      230.95      253.39     18.88 o 
  -1   0   8     1657.64     1592.91     37.89 o 
   0   0   8     2209.83     2334.57     51.87 o 
   1   0   8     1412.83     1420.22     37.87 o 
   2   0   8     3962.87     3784.92     93.05 o 
   3   0   8     1755.58     1727.41     78.12 o 
   4   0   8     2031.06     1963.59     80.03 o 
   5   0   8      528.74      478.95     37.66 o 
  -8   1   8        3.96       12.91      7.72 o 
  -7   1   8      157.48      142.61      8.01 o 
  -6   1   8      126.16      131.64      7.77 o 
  -5   1   8       23.36       32.11      4.17 o 
  -4   1   8        5.09        6.84      2.71 o 
  -3   1   8      194.50      198.96      4.95 o 
  -2   1   8       51.22       61.13      5.36 o 
  -1   1   8        2.26        2.72      3.02 o 
   0   1   8      668.58      646.78     15.04 o 
   1   1   8      932.33      856.77     23.14 o 
   2   1   8      347.38      338.95     12.15 o 
   3   1   8        3.84       17.42      6.06 o 
   4   1   8      294.38      280.03     11.64 o 
   5   1   8      246.88      218.59     13.72 o 
  -8   2   8      137.81      154.37     13.43 o 
  -7   2   8      263.73      263.55     10.46 o 
  -6   2   8      479.30      485.52     13.04 o 
  -5   2   8      206.72      184.41      8.12 o 
  -4   2   8      491.29      469.78     10.10 o 
  -3   2   8       13.46       11.29      2.21 o 
  -2   2   8       10.27       21.96      2.89 o 
  -1   2   8     3220.17     3095.00     58.12 o 
   0   2   8     1802.04     1751.64     26.37 o 
   1   2   8      547.91      553.69     12.10 o 
   2   2   8       12.38        9.93      3.48 o 
   3   2   8        3.08        6.93      4.19 o 
   4   2   8       17.68       25.30      6.41 o 
   5   2   8       69.28       60.12      8.82 o 
  -8   3   8      123.83      113.12     13.98 o 
  -7   3   8        1.23       15.22      5.96 o 
  -6   3   8       13.98       21.79      4.80 o 
  -5   3   8       12.48       18.51      5.47 o 
  -4   3   8       65.42       70.20      4.51 o 
  -3   3   8       70.48       78.98      4.48 o 
  -2   3   8        2.23        5.60      2.64 o 
  -1   3   8       11.28        8.66      3.46 o 
   0   3   8       24.94       30.27      6.51 o 
   1   3   8      236.85      238.21      7.98 o 
   2   3   8       11.12       17.54      4.05 o 
   3   3   8        7.86       14.69      5.94 o 
   4   3   8       93.27       79.57      8.35 o 
   5   3   8       62.69       67.13      8.82 o 
  -8   4   8      242.53      218.39     22.32 o 
  -7   4   8      292.62      287.97     12.26 o 
  -6   4   8      233.48      227.70     10.01 o 
  -5   4   8     1190.92     1188.67     21.79 o 
  -4   4   8      533.11      516.55     10.66 o 
  -3   4   8      128.71      120.91      5.57 o 
  -2   4   8      642.47      653.00     12.64 o 
  -1   4   8      367.34      378.30      9.23 o 
   0   4   8     3086.97     3183.41     39.83 o 
   1   4   8      600.19      579.77     13.78 o 
   2   4   8       73.02       92.66      9.63 o 
   3   4   8      100.39      118.78     10.31 o 
   4   4   8      310.00      298.80     14.21 o 
   5   4   8       49.67       45.12      8.37 o 
  -8   5   8       40.86       38.39     10.75 o 
  -7   5   8        6.30       10.41      6.16 o 
  -6   5   8       95.99       80.68      6.03 o 
  -5   5   8       25.83       25.87      4.69 o 
  -4   5   8       18.55       23.02      3.40 o 
  -3   5   8      148.37      139.17      5.80 o 
  -2   5   8      108.31      100.84      5.47 o 
  -1   5   8      502.43      504.58     11.56 o 
   0   5   8        2.70        7.39      3.08 o 
   1   5   8      311.27      298.89      9.32 o 
   2   5   8      188.24      183.90      8.20 o 
   3   5   8        1.52       17.53      8.56 o 
   4   5   8      164.19      138.73     10.77 o 
   5   5   8       30.92       36.86      8.52 o 
  -7   6   8      416.24      380.45     17.37 o 
  -6   6   8      282.32      275.74     11.76 o 
  -5   6   8     1112.87     1117.17     23.01 o 
  -4   6   8      604.43      553.61     11.81 o 
  -3   6   8      142.17      143.20      6.49 o 
  -2   6   8      866.61      838.85     15.93 o 
  -1   6   8      638.27      640.75     13.56 o 
   0   6   8     1673.63     1690.28     26.82 o 
   1   6   8     2618.80     2662.52     39.85 o 
   2   6   8      157.08      157.03     10.83 o 
   3   6   8      506.63      512.63     15.65 o 
   4   6   8      150.13      150.02     11.83 o 
  -7   7   8       16.23       29.85     11.71 o 
  -6   7   8       87.26       87.91      8.63 o 
  -5   7   8      143.76      140.31      8.46 o 
  -4   7   8      287.11      288.21     14.55 o 
  -3   7   8       17.90       21.19      4.68 o 
  -2   7   8      194.00      192.95      7.44 o 
  -1   7   8       59.62       65.83      5.13 o 
   0   7   8     1062.63     1028.68     20.12 o 
   1   7   8      336.47      330.55     12.38 o 
   2   7   8      347.53      336.76     12.23 o 
   3   7   8      123.01      143.12     11.88 o 
   4   7   8        2.04       40.63     33.69 o 
  -7   8   8        3.39       24.41      7.73 o 
  -6   8   8       92.37       70.28      8.27 o 
  -5   8   8      118.07      120.34      7.70 o 
  -4   8   8      766.62      721.72     28.31 o 
  -3   8   8     1370.36     1354.77     28.01 o 
  -2   8   8      447.13      436.64     11.52 o 
  -1   8   8      655.07      660.37     14.66 o 
   0   8   8     2988.09     2933.82     42.03 o 
   1   8   8      108.35      106.11      6.77 o 
   2   8   8      888.71      883.69     21.14 o 
   3   8   8       16.55       34.73      6.36 o 
   4   8   8      219.38      218.94     14.68 o 
  -7   9   8       17.79       23.19      7.53 o 
  -6   9   8      153.21      148.04     11.27 o 
  -5   9   8      219.58      201.39      9.78 o 
  -4   9   8      424.26      395.37     13.16 o 
  -3   9   8      323.60      300.12     12.72 o 
  -2   9   8      306.07      320.76      9.78 o 
  -1   9   8      506.10      514.48     13.67 o 
   0   9   8       18.41       29.14      4.68 o 
   1   9   8       21.61       23.84      5.46 o 
   2   9   8      143.76      152.06      9.54 o 
   3   9   8        5.05       12.84      9.51 o 
   4   9   8      108.52       92.04     11.42 o 
  -6  10   8      220.48      215.25     15.88 o 
  -5  10   8      258.20      241.73     14.02 o 
  -4  10   8     1334.43     1322.92     38.32 o 
  -3  10   8      467.55      447.53     19.24 o 
  -2  10   8       49.41       40.00      7.50 o 
  -1  10   8      244.22      272.73      9.93 o 
   0  10   8       65.69       81.02      5.99 o 
   1  10   8      416.94      436.79     13.99 o 
   2  10   8       87.69      104.93      9.87 o 
   3  10   8      261.01      286.97     15.53 o 
  -6  11   8        2.44        5.08      6.17 o 
  -5  11   8       52.54       50.47      8.08 o 
  -4  11   8      171.25      154.35     11.89 o 
  -3  11   8      253.63      237.89     12.44 o 
  -2  11   8      352.44      349.62     14.62 o 
  -1  11   8      184.79      167.57     10.09 o 
   0  11   8        4.85        5.72      3.98 o 
   1  11   8        1.92       17.04      6.36 o 
   2  11   8       90.61       84.41     11.24 o 
   3  11   8       30.36       27.82      7.61 o 
  -5  12   8      679.44      658.42     24.29 o 
  -4  12   8     1157.49     1196.05     32.09 o 
  -3  12   8      663.25      655.19     21.58 o 
  -2  12   8      344.06      331.68     14.72 o 
  -1  12   8      193.12      211.57     12.87 o 
   0  12   8      599.14      582.80     16.26 o 
   1  12   8      396.53      419.93     14.76 o 
   2  12   8      590.01      606.22     18.24 o 
  -5  13   8       27.19       27.03     11.96 o 
  -4  13   8       69.64       85.04     10.60 o 
  -3  13   8       44.22       49.79      9.75 o 
  -2  13   8       69.37       77.53      8.76 o 
  -1  13   8      285.04      257.97     14.80 o 
   0  13   8        4.22       -1.85      4.65 o 
   1  13   8       37.72       37.53      6.67 o 
   2  13   8       53.66       56.94      9.43 o 
  -4  14   8      235.67      225.84     14.87 o 
  -3  14   8       41.47       72.31     10.30 o 
  -2  14   8       72.32       84.26     13.46 o 
  -1  14   8      371.95      359.12     16.50 o 
   0  14   8      145.06      165.92     12.39 o 
   1  14   8      278.00      260.19     17.14 o 
  -3  15   8        1.80       12.26      9.44 o 
  -2  15   8       39.47       38.41      8.64 o 
  -1  15   8       19.17       12.20      7.63 o 
   0  15   8      244.20      247.42     14.94 o 
  -8   1   9      275.49      258.64     17.00 o 
  -7   1   9       86.80       91.26      7.14 o 
  -6   1   9      368.48      378.33     12.00 o 
  -5   1   9      639.39      615.80     13.42 o 
  -4   1   9       11.77       16.67      3.32 o 
  -3   1   9      140.62      144.41     11.69 o 
  -2   1   9      586.22      595.59     15.58 o 
  -1   1   9     2826.89     2917.27     46.44 o 
   0   1   9     3611.01     3567.54     55.25 o 
   1   1   9      459.34      460.74     14.95 o 
   2   1   9      427.07      452.92     15.97 o 
   3   1   9      348.39      368.63     15.77 o 
   4   1   9      100.10       92.07     10.51 o 
  -8   2   9        0.13       10.11      9.34 o 
  -7   2   9       12.38       25.65      8.71 o 
  -6   2   9       12.23       19.30      4.60 o 
  -5   2   9       35.18       35.39      4.57 o 
  -4   2   9      537.35      540.90     15.16 o 
  -3   2   9       39.76       43.55      3.91 o 
  -2   2   9      343.58      341.11      8.93 o 
  -1   2   9      330.56      334.60     11.39 o 
   0   2   9       32.62       26.92      4.92 o 
   1   2   9        7.31        9.91      4.70 o 
   2   2   9       45.18       58.40      7.24 o 
   3   2   9       48.54       59.08      7.98 o 
   4   2   9      147.82      159.84     12.05 o 
  -8   3   9      201.66      187.73     31.00 o 
  -7   3   9      127.62      121.29     14.68 o 
  -6   3   9      548.82      551.13     14.49 o 
  -5   3   9      693.80      673.56     14.71 o 
  -4   3   9      521.29      528.42     13.48 o 
  -3   3   9        3.97       10.72      4.83 o 
  -2   3   9      651.40      652.31     13.32 o 
  -1   3   9     1463.70     1404.58     32.21 o 
   0   3   9      372.00      343.82      9.21 o 
   1   3   9       76.99       90.47      6.04 o 
   2   3   9       71.48       85.11      6.99 o 
   3   3   9      194.16      199.40     10.80 o 
   4   3   9       89.39       88.96     11.90 o 
  -7   4   9       71.99       53.77      7.56 o 
  -6   4   9       66.35       64.56      6.46 o 
  -5   4   9        1.23        1.81      3.04 o 
  -4   4   9      269.29      265.33      9.29 o 
  -3   4   9       74.25       66.65      7.40 o 
  -2   4   9      433.77      437.81     10.83 o 
  -1   4   9      284.45      247.90      8.59 o 
   0   4   9      240.86      246.30      8.47 o 
   1   4   9        8.40       14.78      4.03 o 
   2   4   9      118.29      118.95      7.54 o 
   3   4   9       52.99       72.65      7.45 o 
   4   4   9       48.52       56.86      8.47 o 
  -7   5   9      279.35      267.95     14.46 o 
  -6   5   9      402.32      405.78     15.03 o 
  -5   5   9      706.76      675.58     19.23 o 
  -4   5   9      839.19      809.44     16.83 o 
  -3   5   9      193.09      202.65      7.56 o 
  -2   5   9      389.51      381.44     10.64 o 
  -1   5   9     2754.22     2707.49     37.56 o 
   0   5   9      231.51      247.65     12.93 o 
   1   5   9       17.19       28.65      5.19 o 
   2   5   9      538.79      566.44     15.93 o 
   3   5   9      367.34      380.18     13.78 o 
   4   5   9      299.66      287.64     15.53 o 
  -7   6   9      170.77      163.10     12.71 o 
  -6   6   9        0.01        2.72      4.76 o 
  -5   6   9       84.20       74.82      7.12 o 
  -4   6   9      141.13      143.62      7.24 o 
  -3   6   9        3.40        7.78      5.49 o 
  -2   6   9      526.67      521.17     12.93 o 
  -1   6   9      213.59      211.55      8.54 o 
   0   6   9      207.93      224.61      9.83 o 
   1   6   9      309.24      276.52     10.54 o 
   2   6   9       17.81       45.17     16.51 o 
   3   6   9        2.88       34.21      9.03 o 
   4   6   9       32.97       45.15      9.74 o 
  -7   7   9       81.87      100.21     11.34 o 
  -6   7   9      431.25      402.92     20.29 o 
  -5   7   9      765.14      700.57     25.30 o 
  -4   7   9      532.11      512.82     16.48 o 
  -3   7   9        2.72        6.70      3.77 o 
  -2   7   9      773.83      776.24     16.69 o 
  -1   7   9      806.42      867.55     18.47 o 
   0   7   9      141.94      141.29      7.43 o 
   1   7   9      204.14      206.34     10.05 o 
   2   7   9      469.08      458.88     14.72 o 
   3   7   9     1778.83     1721.38     43.18 o 
   4   7   9      486.99      441.65     20.28 o 
  -7   8   9        2.38        5.73      6.40 o 
  -6   8   9       45.92       44.90      8.11 o 
  -5   8   9      404.58      387.79     15.69 o 
  -4   8   9       14.19       15.75      5.24 o 
  -3   8   9        0.48        4.33      5.55 o 
  -2   8   9      578.84      580.79     14.45 o 
  -1   8   9       19.72       24.55      4.93 o 
   0   8   9      838.50      782.38     18.31 o 
   1   8   9      217.90      180.64     10.01 o 
   2   8   9        4.20       23.94     10.68 o 
   3   8   9      160.07      151.49     12.63 o 
  -6   9   9      143.79      137.57     13.50 o 
  -5   9   9      560.23      566.59     20.22 o 
  -4   9   9        5.21        1.59      4.62 o 
  -3   9   9        5.63        4.83      5.72 o 
  -2   9   9     1421.45     1392.14     26.10 o 
  -1   9   9      673.87      668.70     16.86 o 
   0   9   9      375.42      390.63     14.06 o 
   1   9   9       44.71       52.73      6.10 o 
   2   9   9        3.18       11.52      7.51 o 
   3   9   9      338.20      359.11     24.49 o 
  -6  10   9       76.70       76.79     11.20 o 
  -5  10   9       29.40       36.17      7.73 o 
  -4  10   9      131.14      123.79      9.96 o 
  -3  10   9      125.24      116.59      9.69 o 
  -2  10   9       13.18       18.67      6.19 o 
  -1  10   9       38.94       51.24      5.88 o 
   0  10   9        6.54        9.14      4.66 o 
   1  10   9        7.20       22.67      9.01 o 
   2  10   9       29.98       33.18      7.88 o 
   3  10   9       11.92       57.69     15.94 o 
  -5  11   9      558.12      540.58     20.97 o 
  -4  11   9      139.93      147.08     12.81 o 
  -3  11   9      314.47      321.20     14.57 o 
  -2  11   9      326.20      315.80     14.34 o 
  -1  11   9      739.48      747.11     22.21 o 
   0  11   9      202.28      204.46      9.87 o 
   1  11   9       24.70       39.01      7.64 o 
   2  11   9      283.62      280.47     13.80 o 
  -5  12   9       26.02       33.96     12.77 o 
  -4  12   9        1.04       24.18      7.69 o 
  -3  12   9      123.87      125.98     11.20 o 
  -2  12   9       22.81       21.54      6.54 o 
  -1  12   9        1.55       13.30      9.18 o 
   0  12   9       73.60       67.97      8.38 o 
   1  12   9      112.08      119.54      9.42 o 
   2  12   9        1.20       20.96      8.07 o 
  -4  13   9      176.49      174.46     13.40 o 
  -3  13   9      354.26      351.38     17.87 o 
  -2  13   9      367.78      427.21     18.02 o 
  -1  13   9      817.43      791.69     25.17 o 
   0  13   9      179.72      179.24     12.19 o 
   1  13   9        5.37       18.26     11.01 o 
  -3  14   9       17.60       18.29      7.46 o 
  -2  14   9       57.36       55.79      9.00 o 
  -1  14   9        5.13        4.37      5.77 o 
   0  14   9        1.21        9.70      7.12 o 
  -7   0  10      133.06      132.12     22.26 o 
  -6   0  10      157.67      132.28     11.64 o 
  -5   0  10     1226.35     1255.41     37.22 o 
  -4   0  10      315.94      339.49     18.32 o 
  -3   0  10      204.09      208.22     13.47 o 
  -2   0  10      198.78      188.99     14.69 o 
  -1   0  10       31.09       49.96     13.54 o 
   0   0  10       22.19       57.80     31.97 o 
   1   0  10      362.02      343.62     18.98 o 
   2   0  10     2442.21     2482.81     74.03 o 
   3   0  10     1020.22     1037.91     40.98 o 
   4   0  10      348.18      269.21     28.93 o 
  -7   1  10       31.62       38.89      6.47 o 
  -6   1  10      106.76      107.59      9.95 o 
  -5   1  10       21.64       35.91      6.91 o 
  -4   1  10        5.55        6.96      5.34 o 
  -3   1  10        3.19        5.26      4.18 o 
  -2   1  10        2.22        9.91      6.16 o 
  -1   1  10      109.62      114.10      8.08 o 
   0   1  10      687.83      660.87     18.23 o 
   1   1  10      220.40      232.23     11.64 o 
   2   1  10      825.52      814.21     25.13 o 
   3   1  10       26.31       46.45      8.10 o 
   4   1  10       10.86       14.57      7.28 o 
  -7   2  10       59.78       55.03      6.38 o 
  -6   2  10      511.85      512.37     17.47 o 
  -5   2  10      314.34      312.27     11.02 o 
  -4   2  10      833.23      877.09     20.11 o 
  -3   2  10     1068.14     1075.70     24.94 o 
  -2   2  10     2004.08     1978.87     37.85 o 
  -1   2  10      824.82      885.84     21.69 o 
   0   2  10      229.84      232.57     11.09 o 
   1   2  10      278.42      299.30     13.36 o 
   2   2  10      373.62      402.50     16.67 o 
   3   2  10      371.57      407.25     17.78 o 
   4   2  10        3.86        6.84     11.66 o 
  -7   3  10       46.33       49.57      7.82 o 
  -6   3  10      218.22      208.42      9.81 o 
  -5   3  10        4.54       11.89      4.60 o 
  -4   3  10       20.12       20.26      4.36 o 
  -3   3  10      945.84      910.36     17.94 o 
  -2   3  10      388.82      388.04     13.26 o 
  -1   3  10       51.38       75.08      7.62 o 
   0   3  10      473.45      450.07     15.24 o 
   1   3  10      106.67       97.56      8.26 o 
   2   3  10      182.78      189.64     12.22 o 
   3   3  10       32.25       41.88      8.01 o 
  -7   4  10      192.55      173.01     12.55 o 
  -6   4  10      584.28      558.94     17.13 o 
  -5   4  10     1014.96     1013.96     22.67 o 
  -4   4  10       26.58       34.66      5.27 o 
  -3   4  10      703.55      677.87     15.37 o 
  -2   4  10       78.59       83.89      5.64 o 
  -1   4  10       47.81       55.80      7.05 o 
   0   4  10      180.30      192.08     10.26 o 
   1   4  10      331.38      358.16     19.13 o 
   2   4  10      744.48      757.31     23.54 o 
   3   4  10      136.35      124.15     10.73 o 
  -7   5  10        0.02       11.07      8.69 o 
  -6   5  10        1.82       20.66     11.62 o 
  -5   5  10        2.05       11.29      5.08 o 
  -4   5  10      137.51      130.99      7.38 o 
  -3   5  10        0.00        9.66      4.40 o 
  -2   5  10        0.03        0.22      3.20 o 
  -1   5  10      805.71      775.97     16.97 o 
   0   5  10       80.22       74.39      6.23 o 
   1   5  10       91.67       75.00      9.41 o 
   2   5  10      111.63      110.27     10.07 o 
   3   5  10       19.32       46.82      8.64 o 
  -7   6  10      258.69      243.62     21.84 o 
  -6   6  10      624.20      594.09     21.17 o 
  -5   6  10      154.23      140.59     10.28 o 
  -4   6  10      432.55      410.29     12.71 o 
  -3   6  10       31.87       41.26      5.44 o 
  -2   6  10      973.18      980.05     20.39 o 
  -1   6  10      234.64      250.78      9.72 o 
   0   6  10      442.44      411.38     13.10 o 
   1   6  10     1387.86     1378.34     28.38 o 
   2   6  10      762.37      803.49     23.84 o 
   3   6  10      230.54      232.75     14.29 o 
  -6   7  10       13.04       23.28      6.86 o 
  -5   7  10       93.05       84.14      8.20 o 
  -4   7  10        0.04        1.05      4.10 o 
  -3   7  10        1.33       15.44      4.98 o 
  -2   7  10      241.47      235.41      9.72 o 
  -1   7  10       20.17       29.44      4.87 o 
   0   7  10      546.99      556.18     15.78 o 
   1   7  10       69.08       68.15      6.95 o 
   2   7  10        3.61       23.96      7.23 o 
   3   7  10       17.13       52.19     11.63 o 
  -6   8  10        2.14       10.81      8.65 o 
  -5   8  10        1.87        5.71      5.07 o 
  -4   8  10      147.62      167.88     10.78 o 
  -3   8  10      651.18      643.39     19.59 o 
  -2   8  10       37.06       51.99      5.94 o 
  -1   8  10      931.28      927.66     21.08 o 
   0   8  10       46.83       49.41      6.30 o 
   1   8  10      647.10      678.81     19.05 o 
   2   8  10      546.91      557.75     18.98 o 
  -6   9  10       65.11       79.27     16.52 o 
  -5   9  10       19.21       28.26     10.98 o 
  -4   9  10        9.24       10.29      6.43 o 
  -3   9  10       92.61      101.38      9.31 o 
  -2   9  10      607.78      547.76     16.42 o 
  -1   9  10        1.90        4.11      4.27 o 
   0   9  10        9.29       15.73      5.80 o 
   1   9  10        8.47       -3.79      5.31 o 
   2   9  10       14.48       33.29      7.78 o 
  -5  10  10       74.95       82.97     10.05 o 
  -4  10  10     1053.86     1058.19     29.62 o 
  -3  10  10      260.99      243.93     12.97 o 
  -2  10  10      702.31      728.03     23.03 o 
  -1  10  10      181.14      209.98     12.17 o 
   0  10  10      115.71      133.67      8.57 o 
   1  10  10      148.05      172.73     10.77 o 
   2  10  10      456.25      501.85     18.78 o 
  -5  11  10       44.17       42.22      9.77 o 
  -4  11  10        1.16        3.55      8.05 o 
  -3  11  10       20.58       28.14      7.60 o 
  -2  11  10        1.00       -0.64      4.65 o 
  -1  11  10        1.20        8.25      6.39 o 
   0  11  10      143.37      146.61     10.09 o 
   1  11  10       12.39       16.32      5.40 o 
  -4  12  10       28.08       34.03      9.72 o 
  -3  12  10      462.23      453.86     19.09 o 
  -2  12  10      215.63      206.12     13.31 o 
  -1  12  10       84.84      101.00      9.62 o 
   0  12  10       88.59       84.20      9.93 o 
  -3  13  10        1.87       10.43      8.67 o 
  -2  13  10       23.06       39.36     12.53 o 
  -1  13  10       30.09       21.92      8.42 o 
  -7   1  11       43.76       56.52      8.51 o 
  -6   1  11      413.57      397.79     15.07 o 
  -5   1  11      576.15      551.69     18.85 o 
  -4   1  11       75.10       86.30      8.27 o 
  -3   1  11        9.82        7.57      4.55 o 
  -2   1  11       31.97       54.46      6.60 o 
  -1   1  11       65.22       66.63      7.38 o 
   0   1  11      877.10      849.13     23.30 o 
   1   1  11     1178.27     1232.59     31.16 o 
   2   1  11      493.53      539.52     20.41 o 
   3   1  11      335.58      330.74     16.32 o 
  -7   2  11       35.03       38.25      8.10 o 
  -6   2  11      162.27      170.14     12.34 o 
  -5   2  11      102.15       99.50      7.25 o 
  -4   2  11       70.55       83.78      9.24 o 
  -3   2  11      132.13      143.92      9.43 o 
  -2   2  11      476.68      459.16     16.09 o 
  -1   2  11      143.96      167.67     10.70 o 
   0   2  11      386.65      386.25     15.10 o 
   1   2  11       20.72       19.98      6.71 o 
   2   2  11       61.57       63.48     10.05 o 
   3   2  11       16.95       19.98      7.53 o 
  -7   3  11      257.38      277.71     16.04 o 
  -6   3  11      394.88      391.97     14.42 o 
  -5   3  11     1472.12     1454.60     29.95 o 
  -4   3  11     1076.05     1052.43     30.46 o 
  -3   3  11      236.86      229.88     11.61 o 
  -2   3  11      574.58      587.43     18.48 o 
  -1   3  11      164.57      185.43     10.67 o 
   0   3  11       82.97       78.41      8.27 o 
   1   3  11      393.37      420.74     17.24 o 
   2   3  11      399.36      426.61     18.33 o 
   3   3  11      106.67      137.24     11.88 o 
  -7   4  11        5.41        7.38     11.07 o 
  -6   4  11       64.55       70.98      8.29 o 
  -5   4  11        1.44        2.73      4.05 o 
  -4   4  11        9.06       15.63      4.66 o 
  -3   4  11      268.83      243.08     11.62 o 
  -2   4  11       24.90       49.16      7.00 o 
  -1   4  11       25.19       30.05      6.61 o 
   0   4  11       64.02       73.11      8.88 o 
   1   4  11       59.57       65.62     10.04 o 
   2   4  11        4.44        9.76      7.22 o 
  -6   5  11      231.44      217.01     12.68 o 
  -5   5  11      102.89      108.80      8.47 o 
  -4   5  11      354.68      348.19     12.15 o 
  -3   5  11      308.45      289.75     10.80 o 
  -2   5  11      389.43      393.48     17.18 o 
  -1   5  11     1006.06     1011.37     26.28 o 
   0   5  11      143.69      149.29     10.90 o 
   1   5  11      201.18      211.80     12.91 o 
   2   5  11      239.20      223.50     14.26 o 
  -6   6  11       66.23       80.42      9.87 o 
  -5   6  11        2.47       18.83      9.60 o 
  -4   6  11       59.86       44.54      6.14 o 
  -3   6  11       75.95       60.73      6.64 o 
  -2   6  11      139.33      124.15      8.10 o 
  -1   6  11        1.35        2.86      5.28 o 
   0   6  11       52.32       43.13      7.65 o 
   1   6  11       91.88       94.19      9.72 o 
   2   6  11       42.05       50.31      9.76 o 
  -6   7  11      365.11      342.01     17.21 o 
  -5   7  11      265.80      255.50     13.23 o 
  -4   7  11       74.94       73.38      8.52 o 
  -3   7  11      258.42      263.79     10.85 o 
  -2   7  11      193.40      209.53      9.96 o 
  -1   7  11      307.41      322.30     13.27 o 
   0   7  11      166.34      193.86     12.79 o 
   1   7  11       35.88       47.53      8.84 o 
   2   7  11      737.25      726.42     28.11 o 
  -5   8  11        0.91        6.31      8.26 o 
  -4   8  11      188.50      169.89     10.78 o 
  -3   8  11        5.20        1.67      5.47 o 
  -2   8  11       27.53       37.26      6.63 o 
  -1   8  11        9.61       21.37      5.60 o 
   0   8  11       32.24       26.15      7.22 o 
   1   8  11       13.89       18.21      7.06 o 
  -5   9  11      352.46      333.97     23.42 o 
  -4   9  11       13.10       22.44      6.72 o 
  -3   9  11      570.03      555.26     20.27 o 
  -2   9  11      872.38      856.48     25.22 o 
  -1   9  11      888.83      895.37     23.44 o 
   0   9  11      214.95      201.35     11.56 o 
   1   9  11      219.10      217.88     15.23 o 
  -4  10  11      298.10      273.22     15.05 o 
  -3  10  11       20.09       23.53      9.81 o 
  -2  10  11       23.81       28.04      9.42 o 
  -1  10  11       47.60       57.96     10.62 o 
   0  10  11      112.11       97.21     10.87 o 
  -4  11  11        4.51        1.07      5.45 o 
  -3  11  11       12.26       32.96      9.15 o 
  -2  11  11      331.60      349.48     17.19 o 
  -1  11  11       94.30      112.16     11.19 o 
  -6   0  12       13.22       26.51     10.40 o 
  -5   0  12        2.68       -0.22      6.48 o 
  -4   0  12       34.51       44.67     11.27 o 
  -3   0  12      293.90      311.56     21.76 o 
  -2   0  12      427.14      479.41     24.98 o 
  -1   0  12      184.30      202.49     29.33 o 
   0   0  12      179.60      158.15     23.87 o 
   1   0  12      579.63      571.40     30.28 o 
   2   0  12      268.91      266.21     21.69 o 
  -6   1  12       88.20      101.39     18.54 o 
  -5   1  12       29.93       46.39      8.30 o 
  -4   1  12       32.96       27.58      7.39 o 
  -3   1  12        0.77       12.72      6.46 o 
  -2   1  12        0.54       25.39     11.27 o 
  -1   1  12       20.16       16.62      6.15 o 
   0   1  12       12.58       27.59     13.20 o 
   1   1  12        5.24       21.65     11.86 o 
   2   1  12        3.42       -6.94      8.47 o 
  -6   2  12       90.39       83.56     11.10 o 
  -5   2  12       30.14       27.31      7.28 o 
  -4   2  12      403.82      394.35     16.22 o 
  -3   2  12     1022.01     1035.66     28.35 o 
  -2   2  12     2144.26     2225.97     47.71 o 
  -1   2  12      220.90      297.17     20.45 o 
   0   2  12      127.19      110.19     11.53 o 
   1   2  12      242.30      263.52     15.42 o 
   2   2  12      421.25      410.61     18.83 o 
  -6   3  12       18.67       27.43     10.00 o 
  -5   3  12        1.35        6.16      6.96 o 
  -4   3  12      415.00      372.67     17.79 o 
  -3   3  12      201.83      186.55     11.62 o 
  -2   3  12      265.53      271.67     14.37 o 
  -1   3  12        4.46       17.81     10.14 o 
   0   3  12       54.02       57.59      9.68 o 
   1   3  12       19.60       22.91      7.48 o 
   2   3  12        0.02       12.24      7.24 o 
  -6   4  12      898.77      873.63     34.86 o 
  -5   4  12      318.64      296.03     15.45 o 
  -4   4  12      111.08      110.79     10.36 o 
  -3   4  12     1416.32     1380.03     34.10 o 
  -2   4  12      187.61      245.74     13.60 o 
  -1   4  12       68.47       76.01      8.53 o 
   0   4  12      106.60      115.36     10.22 o 
   1   4  12      335.95      365.35     16.90 o 
  -6   5  12       42.77       61.36     15.66 o 
  -5   5  12        2.16       14.90      7.22 o 
  -4   5  12      254.80      246.90     13.25 o 
  -3   5  12        0.94       17.54      6.39 o 
  -2   5  12       54.00       61.83      8.24 o 
  -1   5  12      133.84      123.13     10.34 o 
   0   5  12       87.73       89.77      9.54 o 
   1   5  12       65.20       70.24     11.91 o 
  -5   6  12       49.81       46.61      9.69 o 
  -4   6  12       24.86       31.48      8.36 o 
  -3   6  12      326.64      344.83     15.94 o 
  -2   6  12      259.25      283.34     14.73 o 
  -1   6  12        2.31       11.90      6.01 o 
   0   6  12      100.52      119.50     10.65 o 
   1   6  12      312.85      316.36     17.19 o 
  -5   7  12       58.77       57.75     10.90 o 
  -4   7  12       35.84       51.22      9.95 o 
  -3   7  12       10.85       34.94     13.06 o 
  -2   7  12      138.28      108.60     17.14 o 
  -1   7  12       67.75       74.85      9.51 o 
   0   7  12        2.50        7.36      7.71 o 
   1   7  12       15.90       23.88      8.52 o 
  -4   8  12      129.48      118.06     15.98 o 
  -3   8  12      600.25      616.06     28.16 o 
  -2   8  12      252.89      286.41     16.36 o 
  -1   8  12       22.16       31.67      9.00 o 
   0   8  12      371.36      393.68     18.34 o 
  -4   9  12      171.10      152.11     14.81 o 
  -3   9  12        0.38       30.80     10.03 o 
  -2   9  12       55.13       78.53     13.96 o 
  -1   9  12       67.24       59.45     15.31 o 
  -2  10  12      376.46      362.41     21.96 o 
  -5   1  13       64.18       62.87      9.62 o 
  -4   1  13      584.77      608.45     23.45 o 
  -3   1  13      524.11      540.94     21.53 o 
  -2   1  13        1.93        6.82      6.44 o 
  -1   1  13       52.08       57.83      8.56 o 
   0   1  13      239.13      220.04     13.87 o 
  -5   2  13        1.52        6.35      8.28 o 
  -4   2  13        8.76       16.33      7.97 o 
  -3   2  13       13.00       28.84      9.71 o 
  -2   2  13      126.68      138.38     11.44 o 
  -1   2  13       44.49       62.63      9.17 o 
   0   2  13        1.68        7.74      6.58 o 
  -5   3  13      603.27      559.09     22.96 o 
  -4   3  13     1399.67     1382.78     37.61 o 
  -3   3  13      774.10      798.56     26.33 o 
  -2   3  13      207.37      231.65     13.79 o 
  -1   3  13      110.65      124.78     11.15 o 
   0   3  13       29.35       34.42      8.44 o 
  -5   4  13        0.47       -6.00      7.24 o 
  -4   4  13       12.21        6.79      7.93 o 
  -3   4  13      133.50      117.25     11.73 o 
  -2   4  13       56.89       66.91      9.19 o 
  -1   4  13       52.00       55.49     11.73 o 
   0   4  13        4.00       10.63      8.35 o 
  -4   5  13      177.76      202.53     13.56 o 
  -3   5  13      325.24      354.51     16.98 o 
  -2   5  13      425.18      438.72     19.81 o 
  -1   5  13      109.57      136.41     20.08 o 
   0   5  13      439.75      448.74     20.35 o 
  -4   6  13       22.95       15.17     17.15 o 
  -3   6  13        0.49        8.10      6.37 o 
  -2   6  13       11.04        1.33      5.43 o 
  -1   6  13        6.64       17.21      7.12 o 
  -3   7  13       98.83      115.41     16.46 o 
  -2   7  13      107.49      139.68     16.53 o 
  -3   0  14      204.28      260.25     27.44 o 
  -2   0  14      376.64      376.50     27.12 o 
  -3   1  14       35.23       42.03     12.87 o 
  -2   1  14       11.08       16.66      7.10 o 
  -3   2  14      341.53      349.90     17.84 o 
  -2   2  14       60.93       84.38     20.40 o 
                                                 
